# Supplementary material for: Damaged brain accelerates bone healing by releasing small extracellular vesicles that target osteoprogenitors
Source: Nat Commun. 2021 Oct 15;12:6043. doi: 10.1038/s41467-021-26302-y (PMC8519911; doi:10.1038/s41467-021-26302-y)
Supplement: Supplementary file 4 — Supplementary Data 1 [file 41467_2021_26302_MOESM4_ESM.xlsx]

## Sheet: 差异蛋白详情表
Accession	Description	FC(TBI/sham)	Log2FC(TBI/sham)	P_value(TBI/sham)	Regulate	Significant	TBI	sham	sham_1	sham_2	sham_3	sham_4	TBI_1	TBI_2	TBI_3	TBI_4	GO Term	GO ID	KO ID	KO Name	Pathway ID	Pathway_defition	COG ID	COG_Functional Categories	Pfam ID	Domain	Domain Description	Subcellular Loc	Unique Peptides	Coverage（%）	MW [kDa]	FDR Confidence
P01026	Complement C3 OS=Rattus norvegicus OX=10116 GN=C3 PE=1 SV=3	1.0738	0.102722	0.2919	no change	no	103.6	96.48	98.3	98.8	103.3	85.5	103.6	91.2	104.9	114.5	BP:positive regulation of developmental growth;BP:fatty acid metabolic process;BP:response to glucocorticoid;BP:blood coagulation;BP:response to magnesium ion;BP:positive regulation of receptor-mediated endocytosis;BP:positive regulation of glucose transport;BP:regulation of triglyceride biosynthetic process;BP:response to estradiol;BP:response to bacterium;BP:positive regulation of angiogenesis;…	GO:0048639;GO:0006631;GO:0051384;GO:0007596;GO:0032026;GO:0048260;GO:0010828;GO:0010866;GO:0032355;GO:0009617;GO:0045766;GO:1905114;GO:0045745;GO:0097242;GO:2000427;GO:0006935;GO:0016322;GO:0150064;GO:0006957;GO:0006954;GO:0097278;GO:0043627;GO:0060100;GO:0006958;GO:0150062;GO:0002507;GO:0010575;GO:0001798;GO:0010884;GO:0001970;GO:0032570;GO:0006956;GO:0070374;GO:0001934;GO:0005615;GO:0009986;GO:…	K03990	C3	rno05150;rno04145;rno05152;rno05140;rno05142;rno05168;rno05133;rno04610;rno05322;rno05134;rno05203	Staphylococcus aureus infection;Phagosome;Tuberculosis;Leishmaniasis;Chagas diseas;Herpes simplex infection;Pertussis;Complement and coagulation cascades;Systemic lupus erythematosus;Legionellosis;Viral carcinogenesis	------	------	PF07678.11;PF00207.19;PF07677.11;PF01759.18;PF07703.11;PF01835.16;PF10569.6;PF01821.15	A2M_comp;A2M;A2M_recep;NTR;A2M_N_2;A2M_N;Thiol-ester_cl;ANATO	A-macroglobulin complement component;Alpha-2-macroglobulin family;A-macroglobulin receptor;UNC-6/NTR/C345C module;Alpha-2-macroglobulin family N-terminal region;MG2 domain;Alpha-macro-globulin thiol-ester bond-forming region;Anaphylotoxin-like domain	ER	2	84	186.3	High
A0A0G2K896	Similar to RIKEN cDNA 1300017J02 OS=Rattus norvegicus OX=10116 GN=RGD1310507 PE=1 SV=1	0.891115	-0.166316	0.00652	no change	yes	94.28	105.8	104	105.1	103.1	110.8	92.9	99.8	95.2	89.2	------	------	------	------	------	------	------	------	PF00405.14;PF12974.4	Transferrin;Phosphonate-bd	Transferrin;ABC transporter, phosphonate, periplasmic substrate-binding protein	lysosomal	44	75	76.7	High
A0A096MK30	Moesin OS=Rattus norvegicus OX=10116 GN=Msn PE=1 SV=1	0.835596	-0.259122	0.01736	no change	yes	91.08	109	105.2	98.1	120.4	112.1	99.2	89.2	88	87.9	BP:establishment of epithelial cell apical/basal polarity;BP:positive regulation of gene expression;BP:establishment of endothelial barrier;BP:positive regulation of podosome assembly;BP:T cell proliferation;BP:regulation of lymphocyte migration;BP:gland morphogenesis;BP:positive regulation of early endosome to late endosome transport;BP:membrane to membrane docking;BP:positive regulation of cell…	GO:0045198;GO:0010628;GO:0061028;GO:0071803;GO:0042098;GO:2000401;GO:0022612;GO:2000643;GO:0022614;GO:1903364;GO:0071394;GO:0008361;GO:0008360;GO:0070489;GO:0001771;GO:0072678;GO:1902966;GO:0030175;GO:0005902;GO:0005925;GO:0005856;GO:0048471;GO:0071437;GO:0016324;GO:0009986;GO:0016323;GO:0005829;GO:0001931;GO:0031143;GO:0003779;GO:0019901;GO:0050839;GO:0003725;GO:0005102	------	------	------	------	------	------	PF00769.16;PF09380.7;PF00373.15;PF09379.7	ERM;FERM_C;FERM_M;FERM_N	Ezrin/radixin/moesin family;FERM C-terminal PH-like domain;FERM central domain;FERM N-terminal domain	cytoplasmic	8	21	67.8	High
G3V852	RCG55135, isoform CRA_b OS=Rattus norvegicus OX=10116 GN=Tln1 PE=1 SV=1	0.705627	-0.503023	0.00339	down	yes	82.77	117.3	120.9	104.2	133.8	110.133	74.8	79.4	87	89.8667	BP:cytoskeletal anchoring at plasma membrane;BP:integrin-mediated signaling pathway;BP:cortical actin cytoskeleton organization;BP:cell-substrate junction assembly;BP:cell adhesion;BP:integrin activation;CC:cytoskeleton;CC:ruffle;CC:cell surface;CC:focal adhesion;CC:ruffle membrane;CC:cytoplasm;MF:integrin binding;MF:structural constituent of cytoskeleton;MF:phosphatidylinositol binding;MF:actin …	GO:0007016;GO:0007229;GO:0030866;GO:0007044;GO:0007155;GO:0033622;GO:0005856;GO:0001726;GO:0009986;GO:0005925;GO:0032587;GO:0005737;GO:0005178;GO:0005200;GO:0035091;GO:0051015;GO:0017166;GO:0030274;GO:0001786	K06271	TLN	rno05166;rno04015;rno04611;rno04510	HTLV-I infection;Rap1 signaling pathway;Platelet activation;Focal adhesion	------	------	PF08913.7;PF01608.14;PF09141.7;PF16511.2;PF09379.7;PF00373.15	VBS;I_LWEQ;Talin_middle;FERM_f0;FERM_N;FERM_M	Vinculin Binding Site;I/LWEQ domain;Talin, middle domain;N-terminal or F0 domain of Talin-head FERM;FERM N-terminal domain;FERM central domain	cytoplasmic	80	49	269.5	High
F1M957	von Willebrand factor OS=Rattus norvegicus OX=10116 GN=Vwf PE=1 SV=3	0.994716	-0.007644	0.9541	no change	no	99.77	100.3	97.8	97	98.9	107.333	86.1	98.2	122.1	92.6667	BP:cell-substrate adhesion;BP:protein homooligomerization;BP:platelet activation;CC:endoplasmic reticulum;CC:Weibel-Palade body;CC:collagen-containing extracellular matrix;MF:integrin binding;MF:protein N-terminus binding;MF:chaperone binding;MF:immunoglobulin binding;MF:protease binding;MF:collagen binding;MF:protein homodimerization activity;	GO:0031589;GO:0051260;GO:0030168;GO:0005783;GO:0033093;GO:0062023;GO:0005178;GO:0047485;GO:0051087;GO:0019865;GO:0002020;GO:0005518;GO:0042803	K03900	VWF	rno04611;rno04610;rno04512;rno04151;rno04510	Platelet activation;Complement and coagulation cascades;ECM-receptor interaction;PI3K-Akt signaling pathway;Focal adhesion	------	------	PF00094.22;PF00092.25;PF08742.8;PF16164.2;PF01826.14;PF13519.3;PF00093.15	VWD;VWA;C8;VWA_N2;TIL;VWA_2;VWC	von Willebrand factor type D domain;von Willebrand factor type A domain;C8 domain;VWA N-terminal;Trypsin Inhibitor like cysteine rich domain;von Willebrand factor type A domain;von Willebrand factor type C domain	ER	56	25	308.8	High
P19999	Mannose-binding protein A OS=Rattus norvegicus OX=10116 GN=Mbl1 PE=1 SV=1	1.17775	0.236035	0.1017	no change	no	108.2	91.87	97.7	93.3	100.2	76.2667	112.9	102.1	93.9	123.733	BP:negative regulation of growth of symbiont in host;BP:positive regulation of phagocytosis;BP:protein homotetramerization;BP:complement activation, lectin pathway;BP:killing by host of symbiont cells;BP:protein homotrimerization;BP:defense response to Gram-positive bacterium;BP:complement activation, classical pathway;BP:growth plate cartilage chondrocyte morphogenesis;CC:extracellular matrix;CC…	GO:0044130;GO:0050766;GO:0051289;GO:0001867;GO:0051873;GO:0070207;GO:0050830;GO:0006958;GO:0003429;GO:0031012;GO:0005615;GO:0062023;GO:0005581;GO:0070273;GO:0048306;GO:0030247;GO:0070492;GO:0120153;GO:0005509;GO:0042803;GO:0002020;GO:0005537	K03991	MBL	rno05150;rno04145;rno04610	Staphylococcus aureus infection;Phagosome;Complement and coagulation cascades	------	------	PF00059.18;PF01391.15	Lectin_C;Collagen	Lectin C-type domain;Collagen triple helix repeat	ER	13	61	25.3	High
P02454	Collagen alpha-1(I) chain OS=Rattus norvegicus OX=10116 GN=Col1a1 PE=1 SV=5	0.959452	-0.059718	0.4624	no change	no	97.96	102.1	105.2	98.3	111.8	92.9667	97.5	95.6	91.7	107.033	BP:protein localization to nucleus;BP:bone trabecula formation;BP:tooth mineralization;BP:collagen-activated tyrosine kinase receptor signaling pathway;BP:cellular response to mechanical stimulus;BP:collagen biosynthetic process;BP:skeletal system development;BP:ossification;BP:face morphogenesis;BP:tooth eruption;BP:response to hyperoxia;BP:osteoblast differentiation;BP:response to estradiol;BP:…	GO:0034504;GO:0060346;GO:0034505;GO:0038063;GO:0071260;GO:0032964;GO:0001501;GO:0001503;GO:0060325;GO:0044691;GO:0055093;GO:0001649;GO:0032355;GO:0071300;GO:0071356;GO:0001568;GO:0044344;GO:0009612;GO:0042542;GO:0090263;GO:0007584;GO:0043589;GO:0048705;GO:0060351;GO:0030335;GO:0048706;GO:0071230;GO:1902618;GO:1902617;GO:0031960;GO:0010812;GO:0070208;GO:0007601;GO:0042060;GO:0051591;GO:0045893;GO:…	K06236	COL1A	rno05146;rno04151;rno04512;rno04510;rno04974;rno04611;rno04933	Amoebiasis;PI3K-Akt signaling pathway;ECM-receptor interaction;Focal adhesion;Protein digestion and absorption;Platelet activation;AGE-RAGE signaling pathway in diabetic complications	------	------	PF01391.15;PF01410.15;PF00093.15	Collagen;COLFI;VWC	Collagen triple helix repeat;Fibrillar collagen C-terminal domain;von Willebrand factor type C domain	extracellular	20	16	137.9	High
Q63313	Lipopolysaccharide-binding protein OS=Rattus norvegicus OX=10116 GN=Lbp PE=2 SV=1	1.69768	0.763565	0.002152	up	yes	125.9	74.16	81.2	84.6	77.7	53.1333	119	115.9	121.7	146.867	BP:cellular response to lipopolysaccharide;BP:cellular response to lipoteichoic acid;BP:lipid transport;BP:liver development;BP:defense response to Gram-negative bacterium;BP:detection of molecule of bacterial origin;BP:negative regulation of growth of symbiont in host;BP:positive regulation of respiratory burst involved in inflammatory response;BP:macrophage activation involved in immune respons…	GO:0071222;GO:0071223;GO:0006869;GO:0001889;GO:0050829;GO:0032490;GO:0044130;GO:0060265;GO:0002281;GO:0090023;GO:0042535;GO:0045919;GO:0032722;GO:0032720;GO:0032760;GO:0015920;GO:0045087;GO:0006953;GO:0050830;GO:0060100;GO:0034145;GO:0031663;GO:0002232;GO:0043032;GO:0090559;GO:0032757;GO:0032755;GO:0005615;GO:0016020;GO:0009986;GO:0071723;GO:0070891;GO:0001530;GO:0005102	K05399	LBP	rno05132;rno05152;rno04064;rno04620	Salmonella infection;Tuberculosis;NF-kappa B signaling pathway;Toll-like receptor signaling pathway	------	------	PF02886.14;PF01273.22	LBP_BPI_CETP_C;LBP_BPI_CETP	LBP / BPI / CETP family, C-terminal domain;LBP / BPI / CETP family, N-terminal domain	plasma membrane	13	34	53.6	High
A0A0G2K6T8	Ig-like domain-containing protein OS=Rattus norvegicus OX=10116 PE=4 SV=1	0.571563	-0.807015	0.006256	down	yes	72.76	127.3	118.3	119.8	116	154.967	77.8	87.6	80.6	45.0333	------	------	------	------	------	------	------	------	PF07686.14;PF13927.3;PF00047.22;PF07679.13;PF13895.3	V-set;Ig_3;ig;I-set;Ig_2	Immunoglobulin V-set domain;Immunoglobulin domain;Immunoglobulin domain;Immunoglobulin I-set domain;Immunoglobulin domain	cytoplasmic	4	88	10.3	High
A0A0G2K6S9	Myosin-11 OS=Rattus norvegicus OX=10116 GN=Myh11 PE=1 SV=1	1.10468	0.143631	0.7916	no change	no	105	95.05	119.3	127.9	113.9	19.1	81.8	76.7	80.5	180.9	BP:cardiac muscle fiber development;BP:elastic fiber assembly;CC:myosin complex;MF:structural constituent of muscle;MF:actin filament binding;MF:motor activity;MF:ATP binding;	GO:0048739;GO:0048251;GO:0016459;GO:0008307;GO:0051015;GO:0003774;GO:0005524	K10352	MYH	rno04530	Tight junction	------	------	PF01576.16;PF00063.18;PF02736.16	Myosin_tail_1;Myosin_head;Myosin_N	Myosin tail;Myosin head;Myosin N-terminal SH3-like domain	cytoplasmic	25	18	227.9	High
Q62975	Protein Z-dependent protease inhibitor OS=Rattus norvegicus OX=10116 GN=Serpina10 PE=2 SV=2	1.34663	0.429351	0.04466	up	yes	114.8	85.25	77.9	76.8	76.7	109.6	121.7	128.4	118.6	90.4	BP:liver regeneration;BP:blood coagulation;BP:negative regulation of endopeptidase activity;CC:extracellular space;MF:serine-type endopeptidase inhibitor activity;MF:heparin binding;	GO:0097421;GO:0007596;GO:0010951;GO:0005615;GO:0004867;GO:0008201	K04525	SERPINA	------	------	COG4826	O:Posttranslational modification, protein turnover, chaperones	PF00079.17	Serpin	Serpin	extracellular	18	42	50.2	High
G3V8U9	Proteasome subunit beta OS=Rattus norvegicus OX=10116 GN=Psmb4 PE=1 SV=2	1.14072	0.189941	0.02614	no change	yes	106.6	93.45	96	94.7	98.5	84.6	101.5	101.8	107.5	115.4	BP:proteasome-mediated ubiquitin-dependent protein catabolic process;BP:proteasomal protein catabolic process;BP:proteasomal ubiquitin-independent protein catabolic process;CC:cytoplasm;CC:proteasome core complex;CC:nucleus;CC:proteasome core complex, beta-subunit complex;MF:endopeptidase activity;MF:threonine-type endopeptidase activity;	GO:0043161;GO:0010498;GO:0010499;GO:0005737;GO:0005839;GO:0005634;GO:0019774;GO:0004175;GO:0004298	K02736	PSMB4	rno03050	Proteasome	------	------	PF00227.23	Proteasome	Proteasome subunit	cytoplasmic	7	52	25.7	High
P02764	Alpha-1-acid glycoprotein OS=Rattus norvegicus OX=10116 GN=Orm1 PE=2 SV=1	2.30935	1.20748	8.6e-05	up	yes	139.6	60.45	61.1	64.1	58.9	57.7	117.3	140.7	157.9	142.3	BP:chronic inflammatory response to antigenic stimulus;BP:acute inflammatory response to antigenic stimulus;BP:cellular response to retinoic acid;BP:animal organ regeneration;BP:cellular response to growth hormone stimulus;BP:response to drug;BP:cellular response to glucocorticoid stimulus;BP:acute-phase response;BP:regulation of immune system process;BP:response to vitamin E;BP:response to lipop…	GO:0002439;GO:0002438;GO:0071300;GO:0031100;GO:0071378;GO:0042493;GO:0071385;GO:0006953;GO:0002682;GO:0033197;GO:0032496;GO:0014070;GO:0005615;GO:0008144	K17308	ORM1, AGP1	------	------	------	------	PF00061.20	Lipocalin	Lipocalin / cytosolic fatty-acid binding protein family	extracellular	9	45	23.6	High
P01681	Ig kappa chain V region S211 OS=Rattus norvegicus OX=10116 PE=1 SV=1	0.408803	-1.29052	0.000214	down	yes	58.05	142	140.1	139.5	127	161.2	56.3	60	77.1	38.8	BP:immunoglobulin production;BP:adaptive immune response;BP:immune response;CC:immunoglobulin complex;CC:extracellular space;	GO:0002377;GO:0002250;GO:0006955;GO:0019814;GO:0005615	------	------	------	------	------	------	PF07686.14;PF13927.3	V-set;Ig_3	Immunoglobulin V-set domain;Immunoglobulin domain	cytoplasmic	2	36	11.9	High
P14480	Fibrinogen beta chain OS=Rattus norvegicus OX=10116 GN=Fgb PE=1 SV=4	1.1734	0.230698	0.05682	no change	no	108	92.04	88.7	91.6	87.6	100.267	121.3	115.4	95.6	99.7333	BP:negative regulation of extrinsic apoptotic signaling pathway via death domain receptors;BP:positive regulation of heterotypic cell-cell adhesion;BP:positive regulation of vasoconstriction;BP:cell-matrix adhesion;BP:positive regulation of exocytosis;BP:cellular response to leptin stimulus;BP:blood coagulation, fibrin clot formation;BP:plasminogen activation;BP:innate immune response;BP:negative…	GO:1902042;GO:0034116;GO:0045907;GO:0007160;GO:0045921;GO:0044320;GO:0072378;GO:0031639;GO:0045087;GO:2000352;GO:0051592;GO:0090277;GO:0051258;GO:0042730;GO:0050714;GO:0071347;GO:0002250;GO:0043152;GO:0070374;GO:0070527;GO:0005783;GO:0009897;GO:0045202;GO:0005737;GO:0031091;GO:0072562;GO:0005938;GO:0005577;GO:0051087;GO:0005198;GO:0050839;GO:0005102	K03904	FGB	rno04610;rno04611	Complement and coagulation cascades;Platelet activation	------	------	PF00147.15;PF08702.7	Fibrinogen_C;Fib_alpha	Fibrinogen beta and gamma chains, C-terminal globular domain;Fibrinogen alpha/beta chain family	ER	41	80	54.2	High
G3V928	Prolow-density lipoprotein receptor-related protein 1 OS=Rattus norvegicus OX=10116 GN=Lrp1 PE=1 SV=1	0.99243	-0.010962	0.8956	no change	no	99.64	100.4	103.9	102.6	103.3	91.6333	93.1	91.3	105.8	108.367	BP:positive regulation of insulin secretion involved in cellular response to glucose stimulus;BP:phagocytosis;BP:protein kinase C-activating G-protein coupled receptor signaling pathway;BP:positive regulation of chemokin;BP:lipoprotein metabolic process;BP:chemoattraction of axon;BP:positive regulation of cell death;BP:aorta morphogenesis;BP:cellular lipid catabolic process;BP:amyloid-beta cleara…	GO:0035774;GO:0006909;GO:0007205;GO:1904209;GO:0042157;GO:0061642;GO:0010942;GO:0035909;GO:0044242;GO:0150094;GO:0150093;GO:0021987;GO:0051895;GO:0050766;GO:0032092;GO:0043066;GO:1903078;GO:0097242;GO:0008283;GO:0060548;GO:0010812;GO:1905167;GO:0010977;GO:0010976;GO:0051222;GO:1904109;GO:0007568;GO:0051481;GO:0048691;GO:0006898;GO:0045773;GO:0007204;GO:0048694;GO:1904754;GO:0043524;GO:0045807;GO:…	K04550	LRP1, CD91	rno05010;rno05144	Alzheimer's disease;Malaria	------	------	PF00057.15;PF00058.14;PF14670.3;PF16472.2;PF08450.9;PF12662.4;PF07645.12	Ldl_recept_a;Ldl_recept_b;FXa_inhibition;DUF5050;SGL;cEGF;EGF_CA	Low-density lipoprotein receptor domain class A;Low-density lipoprotein receptor repeat class B;Coagulation Factor Xa inhibitory site;Domain of unknown function;SMP-30/Gluconolaconase/LRE-like region;Complement Clr-like EGF-like;Calcium-binding EGF domain	plasma membrane	65	16	504.6	High
A0A0G2K975	Similar to complement factor H-related protein OS=Rattus norvegicus OX=10116 GN=RGD1564614 PE=1 SV=1	1.09378	0.129326	0.3389	no change	no	104.5	95.54	91.4	90.6	93.8	106.367	124.3	109.4	90.6	93.6333	------	------	------	------	------	------	------	------	PF00084.17	Sushi	Sushi repeat	extracellular	12	59	85.8	High
C0JPT7	Filamin A OS=Rattus norvegicus OX=10116 GN=Flna PE=1 SV=1	0.779715	-0.358981	0.174	down	no	87.64	112.4	123.8	120.3	126.4	78.9333	81.6	69.2	78.7	121.067	BP:actin cytoskeleton organization;BP:protein stabilization;BP:mitotic spindle assembly;BP:cytoplasmic sequestering of protein;BP:positive regulation of potassium ion transmembrane transport;BP:wound healing, spreading of cells;BP:cerebral cortex development;BP:positive regulation of actin filament bundle assembly;BP:actin cytoskeleton reorganization;BP:protein localization to cell surface;BP:neg…	GO:0030036;GO:0050821;GO:0090307;GO:0051220;GO:1901381;GO:0044319;GO:0021987;GO:0032233;GO:0031532;GO:0034394;GO:0043066;GO:0016479;GO:0042789;GO:0060271;GO:2001046;GO:0045184;GO:0042307;GO:0051764;GO:0072659;GO:0043433;GO:0097368;GO:1902396;GO:0071526;GO:2000179;GO:1900026;GO:0042177;GO:0043113;GO:2001224;GO:0007195;GO:0021943;GO:0032432;GO:0098794;GO:0015629;GO:0031523;GO:0005730;GO:0005634;GO:…	K04437	FLNA	rno05132;rno05205;rno04010;rno04510	Salmonella infection;Proteoglycans in cancer;MAPK signaling pathway;Focal adhesion	COG5069	Z:Cytoskeleton	PF00630.16;PF00307.28	Filamin;CH	Filamin/ABP280 repeat;Calponin homology	cytoplasmic	42	24	280.3	High
A0A3B0J380	Adiponectin c OS=Rattus norvegicus OX=10116 GN=Adic PE=4 SV=1	1.06567	0.091768	0.4951	no change	no	103.2	96.84	101.8	103	100.5	82.0667	85.4	110.8	98.5	117.933	BP:aging;BP:positive regulation of astrocyte activation;BP:innate immune response;BP:neuron remodeling;BP:complement-mediated synapse pruning;BP:vertebrate eye-specific patterning;BP:response to iron ion;BP:positive regulation of neuron death;BP:complement activation, classical pathway;BP:positive regulation of microglial cell activation;CC:amyloid-beta complex;CC:collagen trimer;CC:extracellular…	GO:0007568;GO:0061890;GO:0045087;GO:0016322;GO:0150062;GO:0150064;GO:0010039;GO:1901216;GO:0006958;GO:1903980;GO:0106003;GO:0005581;GO:0005576;GO:0005623;GO:0098794	K03986	C1QA	rno05020;rno05150;rno05142;rno05133;rno04610;rno05322	Prion diseases;Staphylococcus aureus infection;Chagas diseas;Pertussis;Complement and coagulation cascades;Systemic lupus erythematosus	------	------	PF00386.18;PF01391.15	C1q;Collagen	C1q domain;Collagen triple helix repeat	extracellular	10	46	27.2	High
A0A0G2K531	Glutathione peroxidase OS=Rattus norvegicus OX=10116 GN=Gpx3 PE=1 SV=1	0.58888	-0.763954	0.03497	down	yes	74.14	125.9	111.6	117.1	108.8	165.933	82.5	91.6	88.4	34.0667	BP:protein homotetramerization;BP:response to selenium ion;BP:response to drug;BP:response to organic substance;BP:response to organic cyclic compound;BP:hydrogen peroxide catabolic process;BP:response to corticosterone;BP:glutathione metabolic process;BP:response to oxidative stress;BP:response to molecule of fungal origin;CC:extracellular space;MF:selenium binding;MF:peroxidase activity;MF:glut…	GO:0051289;GO:0010269;GO:0042493;GO:0010033;GO:0014070;GO:0042744;GO:0051412;GO:0006749;GO:0006979;GO:0002238;GO:0005615;GO:0008430;GO:0004601;GO:0004602	K00432	gpx	rno00480;rno00590;rno04918	Glutathione metabolism;Arachidonic acid metabolism;Thyroid hormone synthesis	COG0386	O:Posttranslational modification, protein turnover, chaperones	PF00255.16	GSHPx	Glutathione peroxidase	ER	12	56	25.3	High
A0A0G2K1S6	Malic enzyme OS=Rattus norvegicus OX=10116 GN=Me1 PE=1 SV=1	1.04875	0.068672	0.5819	no change	no	102.4	97.64	94.9	95.3	92.8	107.567	123	103	91	92.4333	BP:response to hormone;BP:pyruvate metabolic process;BP:malate metabolic process;CC:cytosol;CC:mitochondrion;MF:NADP binding;MF:oxaloacetate decarboxylase activity;MF:malate dehydrogenas;MF:NAD binding;MF:malate dehydrogenas;MF:malic enzyme activity;MF:manganese ion binding;	GO:0009725;GO:0006090;GO:0006108;GO:0005829;GO:0005739;GO:0050661;GO:0008948;GO:0004473;GO:0051287;GO:0004471;GO:0004470;GO:0030145	K00029	E1.1.1.40, maeB	rno01200;rno00620	Carbon metabolism;Pyruvate metabolism	COG0281	C:Energy production and conversion	PF03949.12;PF00390.16	Malic_M;malic	Malic enzyme, NAD binding domain;Malic enzyme, N-terminal domain	cytoplasmic	14	31	63.8	High
P40307	Proteasome subunit beta type-2 OS=Rattus norvegicus OX=10116 GN=Psmb2 PE=1 SV=1	1.27732	0.353123	0.04585	up	yes	112.2	87.84	94.9	91.2	97.4	67.8667	100.5	106.5	109.5	132.133	BP:proteolysis involved in cellular protein catabolic process;BP:proteasome-mediated ubiquitin-dependent protein catabolic process;BP:response to organonitrogen compound;BP:proteasomal protein catabolic process;BP:proteasomal ubiquitin-independent protein catabolic process;BP:response to organic cyclic compound;CC:cytoplasm;CC:cytosol;CC:proteasome core complex;CC:proteasome core complex, beta-su…	GO:0051603;GO:0043161;GO:0010243;GO:0010498;GO:0010499;GO:0014070;GO:0005737;GO:0005829;GO:0005839;GO:0019774;GO:0005654;GO:0000502;GO:0005634;GO:0004175;GO:0004298	K02734	PSMB2	rno03050	Proteasome	COG0638	O:Posttranslational modification, protein turnover, chaperones	PF00227.23	Proteasome	Proteasome subunit	cytoplasmic	10	69	22.9	High
D3ZJW6	RCG21066 OS=Rattus norvegicus OX=10116 GN=rCG_21066 PE=1 SV=1	0.489501	-1.03062	0.01076	down	yes	65.74	134.3	117.8	133.7	116.2	169.333	89.8	87.7	54.8	30.6667	BP:B cell receptor signaling pathway;BP:innate immune response;BP:phagocytosis, recognition;BP:phagocytosis, engulfment;BP:defense response to bacterium;BP:complement activation, classical pathway;BP:positive regulation of B cell activation;CC:external side of plasma membrane;CC:immunoglobulin complex, circulating;MF:antigen binding;MF:immunoglobulin receptor binding;	GO:0050853;GO:0045087;GO:0006910;GO:0006911;GO:0042742;GO:0006958;GO:0050871;GO:0009897;GO:0042571;GO:0003823;GO:0034987	------	------	------	------	------	------	PF07686.14	V-set	Immunoglobulin V-set domain	lysosomal	4	58	13.1	High
Q6IUU3	Sulfhydryl oxidase 1 OS=Rattus norvegicus OX=10116 GN=Qsox1 PE=1 SV=1	1.08723	0.120655	0.4045	no change	no	104.2	95.84	92.6	95.1	93.3	102.367	88.6	100.3	130.1	97.6333	BP:negative regulation of macroautophagy;BP:extracellular matrix assembly;BP:cell redox homeostasis;CC:intercellular bridge;CC:extracellular exosome;CC:integral component of Golgi membrane;CC:Golgi membrane;CC:extracellular space;MF:flavin-linked sulfhydryl oxidase activity;MF:protein disulfide isomerase activity;MF:FAD binding;	GO:0016242;GO:0085029;GO:0045454;GO:0045171;GO:0070062;GO:0030173;GO:0000139;GO:0005615;GO:0016971;GO:0003756;GO:0071949	K10758	QSOX	------	------	------	------	PF04777.10;PF00085.17	Evr1_Alr;Thioredoxin	Erv1 / Alr family;Thioredoxin	ER	11	19	82.4	High
P85970	Actin-related protein 2/3 complex subunit 2 OS=Rattus norvegicus OX=10116 GN=Arpc2 PE=1 SV=1	0.828519	-0.271393	0.06053	down	no	90.64	109.4	116.2	110.6	117.1	93.5333	87.4	77.6	91.1	106.467	BP:cellular response to nerve growth factor stimulus;BP:positive regulation of smooth muscle cell migration;BP:membrane organization;BP:response to silicon dioxide;BP:Arp2/3 complex-mediated actin nucleation;BP:positive regulation of barbed-end actin filament capping;BP:ephrin receptor signaling pathway;BP:positive regulation of podosome assembly;BP:positive regulation of substrate adhesion-depen…	GO:1990090;GO:0014911;GO:0061024;GO:0034021;GO:0034314;GO:2000814;GO:0048013;GO:0071803;GO:1900026;GO:0036120;GO:0070528;GO:0051491;GO:0070358;GO:0072752;GO:2000251;GO:0070301;GO:0071364;GO:0030041;GO:0090314;GO:0038096;GO:0010592;GO:0030838;GO:1905926;GO:0015629;GO:0030426;GO:0061825;GO:0061826;GO:0030054;GO:0005737;GO:0090725;GO:0043679;GO:0061835;GO:0005634;GO:0030027;GO:0043005;GO:0030141;GO:…	K05758	ARPC2	rno04144;rno05132;rno05100;rno04810;rno04666	Endocytosis;Salmonella infection;Bacterial invasion of epithelial cells;Regulation of actin cytoskeleton;Fc gamma R-mediated phagocytosis	------	------	PF04045.11	P34-Arc	Arp2/3 complex, 34 kD subunit p34-Arc	cytoplasmic	9	29	34.4	High
Q63610	Tropomyosin alpha-3 chain OS=Rattus norvegicus OX=10116 GN=Tpm3 PE=1 SV=2	0.774978	-0.367773	0.1001	down	no	87.34	112.7	105.1	98	107.8	139.733	100.9	94.8	93.4	60.2667	BP:actin filament organization;BP:brain development;CC:cytoplasm;CC:brush border;CC:actin filament;MF:actin filament binding;	GO:0007015;GO:0007420;GO:0005737;GO:0005903;GO:0005884;GO:0051015	K09290	TPM3	rno05414;rno04261;rno05410;rno05216;rno05200;rno04260	Dilated cardiomyopathy;Adrenergic signaling in cardiomyocytes;Hypertrophic cardiomyopath;Thyroid cancer;Pathways in cancer;Cardiac muscle contraction	------	------	PF00261.17;PF12718.4;PF06009.9	Tropomyosin;Tropomyosin_1;Laminin_II	Tropomyosin;Tropomyosin like;Laminin Domain II	cytoplasmic	4	30	29	High
A0A0G2K2D9	Ig-like domain-containing protein OS=Rattus norvegicus OX=10116 PE=1 SV=1	0.748601	-0.41773	0.04825	down	yes	85.64	114.4	113	108.4	119.5	116.533	61.6	81.1	116.4	83.4667	------	------	------	------	------	------	------	------	PF07686.14	V-set	Immunoglobulin V-set domain	cytoplasmic	1	21	11.7	High
Q63580	Titin (Fragment) OS=Rattus norvegicus OX=10116 PE=2 SV=1	1.16166	0.216188	0.6324	no change	no	107.5	92.54	110.4	112.3	105.9	41.5667	137.3	79.9	54.3	158.433	BP:heart morphogenesis;BP:striated muscle myosin thick filament assembly;BP:skeletal muscle myosin thick filament assembly;BP:skeletal muscle thin filament assembly;BP:regulation of relaxation of cardiac muscle;BP:positive regulation of gene expression;BP:response to calcium ion;BP:cardiac muscle contraction;BP:detection of muscle stretch;BP:in utero embryonic development;BP:ventricular system de…	GO:0003007;GO:0071688;GO:0030241;GO:0030240;GO:1901897;GO:0010628;GO:0051592;GO:0060048;GO:0035995;GO:0001701;GO:0021591;GO:0007512;GO:0003300;GO:0010737;GO:0055002;GO:0055003;GO:0006936;GO:0055008;GO:0048769;GO:0050790;GO:0045214;GO:0001756;GO:0007507;GO:0045859;GO:0050714;GO:0043056;GO:0048739;GO:0060419;GO:0031674;GO:0030016;GO:0030017;GO:0031672;GO:0005859;GO:0030018;GO:0031430;GO:0000794;GO:…	K12567	TTN	rno05414;rno05410	Dilated cardiomyopathy;Hypertrophic cardiomyopath	------	------	PF07679.13;PF00041.18;PF13927.3	I-set;fn3;Ig_3	Immunoglobulin I-set domain;Fibronectin type III domain;Immunoglobulin domain	cytoplasmic	4	17	22.6	High
Q5M8C3	Serine (Or cysteine) proteinase inhibitor, clade A (Alpha-1 antiproteinase, antitrypsin), member 4 OS=Rattus norvegicus OX=10116 GN=Serpina4 PE=1 SV=1	0.90333	-0.146675	0.3762	no change	no	94.94	105.1	99	99.8	94.4	127.033	99	100.4	107.4	72.9667	BP:negative regulation of endopeptidase activity;CC:extracellular space;MF:serine-type endopeptidase inhibitor activity;	GO:0010951;GO:0005615;GO:0004867	K04525	SERPINA	------	------	COG4826	O:Posttranslational modification, protein turnover, chaperones	PF00079.17	Serpin	Serpin	extracellular	17	41	48	High
D3ZPI8	Complement C8 gamma chain OS=Rattus norvegicus OX=10116 GN=C8g PE=1 SV=1	0.873034	-0.195891	0.01654	no change	yes	93.24	106.8	109.4	108.9	106	102.733	82.2	94.4	99.1	97.2667	CC:extracellular region;CC:extracellular space;MF:complement binding;MF:macromolecular complex binding;	GO:0005576;GO:0005615;GO:0001848;GO:0044877	K03999	C8G	rno05020;rno04610;rno05146;rno05322	Prion diseases;Complement and coagulation cascades;Amoebiasis;Systemic lupus erythematosus	------	------	PF00061.20	Lipocalin	Lipocalin / cytosolic fatty-acid binding protein family	peroxisomal	10	78	18.4	High
A0A0H2UHP7	Apolipoprotein A-V OS=Rattus norvegicus OX=10116 GN=Apoa5 PE=1 SV=1	0.821858	-0.283039	0.004931	down	yes	90.24	109.8	109.5	99.7	113.6	116.233	91.9	96.5	88.8	83.7667	BP:very-low-density lipoprotein particle remodeling;BP:lipid transport;BP:reverse cholesterol transport;BP:positive regulation of lipoprotein lipase activity;BP:positive regulation of very-low-density lipoprotein particle remodeling;BP:lipoprotein metabolic process;BP:positive regulation of cholesterol esterification;BP:regulation of cholesterol transport;BP:triglyceride-rich lipoprotein particle…	GO:0034372;GO:0006869;GO:0043691;GO:0051006;GO:0010902;GO:0042157;GO:0010873;GO:0032374;GO:0034370;GO:0010898;GO:0045723;GO:0070328;GO:0031100;GO:0030300;GO:0042632;GO:0009725;GO:0034380;GO:0042246;GO:0019433;GO:0033344;GO:0006695;GO:0033700;GO:0046470;GO:0046889;GO:0034364;GO:0042627;GO:0005615;GO:0016021;GO:0034361;GO:0005543;GO:0017127;GO:0035473;GO:0060228;GO:0060230;GO:0031210;GO:0008201;GO:…	K09025	APOA5	rno03320	PPAR signaling pathway	------	------	PF01442.15	Apolipoprotein	Apolipoprotein A1/A4/E domain	ER	16	50	43.9	High
P60901	Proteasome subunit alpha type-6 OS=Rattus norvegicus OX=10116 GN=Psma6 PE=1 SV=1	1.267	0.341415	0.02015	up	yes	111.8	88.24	93.6	88.9	97.5	72.9667	106.9	109.3	103.8	127.033	BP:proteasome-mediated ubiquitin-dependent protein catabolic process;BP:skeletal muscle tissue development;BP:proteolysis involved in cellular protein catabolic process;BP:positive regulation of NF-kappaB transcription factor activity;BP:proteasomal protein catabolic process;BP:proteasomal ubiquitin-independent protein catabolic process;BP:ubiquitin-dependent protein catabolic process;CC:proteaso…	GO:0043161;GO:0007519;GO:0051603;GO:0051092;GO:0010498;GO:0010499;GO:0006511;GO:0019773;GO:0030016;GO:0030017;GO:0005844;GO:0005737;GO:0005839;GO:0005634;GO:0005654;GO:0016363;GO:0000932;GO:0000502;GO:0005829;GO:0004175;GO:0051059;GO:0004298;GO:0003723	K02730	PSMA6	rno03050	Proteasome	------	------	PF00227.23;PF10584.6	Proteasome;Proteasome_A_N	Proteasome subunit;Proteasome subunit A N-terminal signature	cytoplasmic	15	59	27.4	High
F7FAY5	Similar to alpha-fetoprotein OS=Rattus norvegicus OX=10116 GN=LOC360919 PE=1 SV=1	0.885391	-0.175613	0.1975	no change	no	93.94	106.1	99.5	105.7	97	122.033	104.9	90.5	102.4	77.9667	CC:extracellular space;	GO:0005615	------	------	------	------	------	------	PF00273.17	Serum_albumin	Serum albumin family	extracellular	21	40	70.3	High
G3V7N9	Adiponectin a OS=Rattus norvegicus OX=10116 GN=C1qb PE=1 SV=1	1.02593	0.036928	0.7859	no change	no	101.3	98.74	105.3	105.5	102.4	81.7667	88.8	91.4	106.7	118.233	BP:inner ear development;BP:brain development;BP:aging;BP:innate immune response;BP:synapse disassembly;BP:immune response;BP:complement activation, classical pathway;BP:response to glucocorticoid;BP:response to organic substance;CC:collagen trimer;CC:cell;CC:postsynapse;CC:extracellular region;CC:complement component C1 complex;MF:protein homodimerization activity;	GO:0048839;GO:0007420;GO:0007568;GO:0045087;GO:0098883;GO:0006955;GO:0006958;GO:0051384;GO:0010033;GO:0005581;GO:0005623;GO:0098794;GO:0005576;GO:0005602;GO:0042803	K03987	C1QB	rno05020;rno05150;rno05142;rno05133;rno04610;rno05322	Prion diseases;Staphylococcus aureus infection;Chagas diseas;Pertussis;Complement and coagulation cascades;Systemic lupus erythematosus	------	------	PF00386.18;PF01391.15	C1q;Collagen	C1q domain;Collagen triple helix repeat	extracellular	6	35	26.6	High
P14046	Alpha-1-inhibitor 3 OS=Rattus norvegicus OX=10116 GN=A1i3 PE=1 SV=1	1.08299	0.115026	0.5589	no change	no	104	96.03	100.4	103.9	94.6	85.2333	123.5	109	68.6	114.767	CC:extracellular space;MF:endopeptidase inhibitor activity;MF:serine-type endopeptidase inhibitor activity;	GO:0005615;GO:0004866;GO:0004867	------	------	------	------	COG2373	R:General function prediction only	PF07678.11;PF00207.19;PF07677.11;PF07703.11;PF01835.16;PF10569.6	A2M_comp;A2M;A2M_recep;A2M_N_2;A2M_N;Thiol-ester_cl	A-macroglobulin complement component;Alpha-2-macroglobulin family;A-macroglobulin receptor;Alpha-2-macroglobulin family N-terminal region;MG2 domain;Alpha-macro-globulin thiol-ester bond-forming region	extracellular	21	54	163.7	High
F1LRV9	Myosin heavy chain 1 OS=Rattus norvegicus OX=10116 GN=Myh1 PE=1 SV=2	0.917833	-0.123696	0.6376	no change	no	95.73	104.3	113.1	114.1	105.3	84.5667	123.2	91.3	53	115.433	CC:A band;CC:muscle myosin complex;CC:intercalated disc;CC:myosin complex;CC:cytoplasmic ribonucleoprotein granule;MF:actin filament binding;MF:motor activity;MF:ATP binding;	GO:0031672;GO:0005859;GO:0014704;GO:0016459;GO:0036464;GO:0051015;GO:0003774;GO:0005524	K10352	MYH	rno04530	Tight junction	COG5022	Z:Cytoskeleton	PF00063.18;PF01576.16;PF02736.16;PF04582.9	Myosin_head;Myosin_tail_1;Myosin_N;Reo_sigmaC	Myosin head;Myosin tail;Myosin N-terminal SH3-like domain;Reovirus sigma C capsid protein	cytoplasmic	10	34	223.3	High
P02650	Apolipoprotein E OS=Rattus norvegicus OX=10116 GN=Apoe PE=1 SV=2	1.06153	0.086142	0.1409	no change	no	103	97.03	98	95.4	103.8	90.9333	103.1	101.2	98.5	109.067	BP:aging;BP:cellular response to ethanol;BP:lipid transport;BP:cellular response to growth factor stimulus;BP:cellular response to cholesterol;BP:lipoprotein metabolic process;CC:cytoplasm;CC:chylomicron;CC:cell surface;CC:extracellular region;CC:dendrite;MF:cholesterol binding;MF:cholesterol transporter activity;MF:lipid binding;MF:heparan sulfate proteoglycan binding;MF:beta-amyloid binding;	GO:0007568;GO:0071361;GO:0006869;GO:0071363;GO:0071397;GO:0042157;GO:0005737;GO:0042627;GO:0009986;GO:0005576;GO:0030425;GO:0015485;GO:0017127;GO:0008289;GO:0043395;GO:0001540	K04524	APOE	rno05010	Alzheimer's disease	------	------	PF01442.15;PF05957.10	Apolipoprotein;DUF883	Apolipoprotein A1/A4/E domain;Bacterial protein of unknown function	extracellular	27	70	35.7	High
Q62894	Extracellular matrix protein 1 OS=Rattus norvegicus OX=10116 GN=Ecm1 PE=1 SV=2	1.03634	0.051502	0.7677	no change	no	101.8	98.23	107	103.3	108.5	74.1333	94.8	94.4	92	125.867	BP:ossification;BP:inflammatory response;BP:regulation of type 2 immune response;BP:regulation of transcription from RNA polymerase II promoter;BP:positive regulation of angiogenesis;BP:negative regulation of cytokine-mediated signaling pathway;BP:positive regulation of endothelial cell proliferation;BP:negative regulation of peptidase activity;BP:regulation of T cell migration;BP:signal transduc…	GO:0001503;GO:0006954;GO:0002828;GO:0006357;GO:0045766;GO:0001960;GO:0001938;GO:0010466;GO:2000404;GO:0007165;GO:0031214;GO:0002063;GO:0003416;GO:0001525;GO:0030502;GO:0062023;GO:0005615;GO:0005134;GO:0043236;GO:0008022;GO:0002020	------	------	------	------	------	------	PF05782.8;PF00273.17	ECM1;Serum_albumin	Extracellular matrix protein 1;Serum albumin family	extracellular	28	66	63.2	High
Q5I0M1	Apolipoprotein H OS=Rattus norvegicus OX=10116 GN=Apoh PE=1 SV=1	1.22676	0.294855	0.002382	up	yes	110.2	89.83	87.8	87.9	88.4	95.2333	108.3	120.8	106.8	104.767	BP:triglyceride metabolic process;BP:negative regulation of endothelial cell migration;BP:negative regulation of endothelial cell proliferation;BP:blood coagulation, intrinsic pathway;BP:plasminogen activation;BP:positive regulation of lipoprotein lipase activity;BP:negative regulation of fibrinolysis;BP:negative regulation of smooth muscle cell apoptotic process;BP:negative regulation of myeloid…	GO:0006641;GO:0010596;GO:0001937;GO:0007597;GO:0031639;GO:0051006;GO:0051918;GO:0034392;GO:0033033;GO:0030195;GO:0016525;GO:0034361;GO:0034364;GO:0042627;GO:0009986;GO:0060230;GO:0005543;GO:0042802	K17305	APOH, B2G1	------	------	------	------	PF00084.17;PF09014.7	Sushi;Sushi_2	Sushi repeat;Beta-2-glycoprotein-1 fifth domain	extracellular	20	57	38.4	High
F1LR92	Serine protease inhibitor A3M OS=Rattus norvegicus OX=10116 GN=Serpina3m PE=1 SV=3	1.34419	0.42674	0.000311	up	yes	114.7	85.33	85.8	87.2	88.2	80.1333	116.4	118.1	104.3	119.867	BP:negative regulation of endopeptidase activity;CC:extracellular space;MF:serine-type endopeptidase inhibitor activity;	GO:0010951;GO:0005615;GO:0004867	K04525	SERPINA	------	------	COG4826	O:Posttranslational modification, protein turnover, chaperones	PF00079.17	Serpin	Serpin	extracellular	20	61	46.8	High
F1LPR6	Immunoglobulin heavy constant mu OS=Rattus norvegicus OX=10116 GN=Ighm PE=1 SV=3	0.835138	-0.259914	0.4617	no change	no	91.03	109	96.1	93.9	101.6	144.267	139	106.2	63.2	55.7333	------	------	------	------	------	------	------	------	PF07654.12;PF00047.22;PF07686.14;PF13927.3	C1-set;ig;V-set;Ig_3	Immunoglobulin C1-set domain;Immunoglobulin domain;Immunoglobulin V-set domain;Immunoglobulin domain	plasma membrane	6	57	51.4	High
A0A0G2K4I8	Ig-like domain-containing protein OS=Rattus norvegicus OX=10116 PE=1 SV=1	0.538692	-0.892467	0.002456	down	yes	70.03	130	125.6	131.1	113.5	149.667	60.4	76.5	92.9	50.3333	------	------	------	------	------	------	------	------	PF07686.14	V-set	Immunoglobulin V-set domain	mitochondrial	6	61	12.7	High
Q5M878	Serum amyloid A protein OS=Rattus norvegicus OX=10116 GN=Saa4 PE=1 SV=1	1.42079	0.506695	0.09551	up	no	117.4	82.63	76.6	81.5	75.2	97.2333	160.9	123.8	82	102.767	BP:acute-phase response;CC:BLOC-2 complex;CC:extracellular region;CC:high-density lipoprotein particle;	GO:0006953;GO:0031084;GO:0005576;GO:0034364	K17310	SAA	------	------	------	------	PF00277.15	SAA	Serum amyloid A protein	extracellular	11	61	15	High
Q08163	Adenylyl cyclase-associated protein 1 OS=Rattus norvegicus OX=10116 GN=Cap1 PE=1 SV=3	0.725884	-0.462188	0.007084	down	yes	84.13	115.9	120.3	103.8	132.5	106.967	89.8	74	79.7	93.0333	BP:actin polymerization or depolymerization;BP:cell morphogenesis;BP:receptor-mediated endocytosis;BP:actin cytoskeleton organization;BP:establishment or maintenance of cell polarity;BP:ameboidal-type cell migration;CC:cytoplasm;CC:extracellular space;CC:cytosol;CC:cortical actin cytoskeleton;CC:plasma membrane;CC:extracellular region;MF:actin binding;MF:adenylate cyclase binding;	GO:0008154;GO:0000902;GO:0006898;GO:0030036;GO:0007163;GO:0001667;GO:0005737;GO:0005615;GO:0005829;GO:0030864;GO:0005886;GO:0005576;GO:0003779;GO:0008179	K17261	CAP1_2, SRV2	------	------	------	------	PF01213.16;PF08603.8	CAP_N;CAP_C	Adenylate cyclase associated;Adenylate cyclase associated	cytoplasmic	8	21	51.6	High
P05197	Elongation factor 2 OS=Rattus norvegicus OX=10116 GN=Eef2 PE=1 SV=4	0.731861	-0.450357	0.009825	down	yes	84.53	115.5	118.9	114.1	123.6	105.267	96.2	64.5	82.7	94.7333	BP:response to ethanol;BP:response to estradiol;BP:hematopoietic progenitor cell differentiation;BP:skeletal muscle cell differentiation;BP:positive regulation of cytoplasmic translation;BP:positive regulation of translation;BP:response to folic acid;BP:glial cell proliferation;BP:response to ischemia;BP:skeletal muscle contraction;BP:aging;BP:response to hydrogen peroxide;BP:response to drug;BP:…	GO:0045471;GO:0032355;GO:0002244;GO:0035914;GO:2000767;GO:0045727;GO:0051593;GO:0014009;GO:0002931;GO:0003009;GO:0007568;GO:0042542;GO:0042493;GO:1990416;GO:0006414;GO:0034976;GO:1990904;GO:0042788;GO:0016235;GO:0045202;GO:0005737;GO:0005634;GO:0005886;GO:0005844;GO:0005829;GO:0045121;GO:0005525;GO:0003924;GO:0051015;GO:0019901;GO:0008097;GO:0043022;GO:0003723;GO:0003746;GO:0002039	K03234	EEF2	rno04152;rno04921	AMPK signaling pathway;Oxytocin signaling pathway	COG0480	J:Translation, ribosomal structure and biogenesis	PF00009.24;PF03764.15;PF00679.21;PF03144.22;PF14492.3	GTP_EFTU;EFG_IV;EFG_C;GTP_EFTU_D2;EFG_II	Elongation factor Tu GTP binding domain;Elongation factor G, domain IV;Elongation factor G C-terminus;Elongation factor Tu domain 2;Elongation Factor G, domain II	cytoplasmic	10	13	95.2	High
F1MAE7	Ig-like domain-containing protein OS=Rattus norvegicus OX=10116 PE=1 SV=3	0.595136	-0.74871	1.9e-05	down	yes	74.63	125.4	127.5	134.1	119.1	120.767	69.2	72.1	78	79.2333	------	------	------	------	------	------	------	------	PF07686.14	V-set	Immunoglobulin V-set domain	extracellular	3	26	12.3	High
F1LRV4	Heat shock 70 kDa protein 4 OS=Rattus norvegicus OX=10116 GN=Hspa4 PE=1 SV=1	1.12278	0.167081	0.2538	no change	no	105.8	94.23	96.2	98.7	99.1	82.9333	123	92.7	90.4	117.067	BP:positive regulation of protein binding;BP:negative regulation of cell death;BP:kidney development;BP:positive regulation of angiogenesis;BP:negative regulation of gene expression;BP:negative regulation of apoptotic process;BP:negative regulation of DNA binding;BP:response to heat;BP:negative regulation of protein phosphorylation;BP:positive regulation of gene expression;CC:cytoplasm;CC:cytosol…	GO:0032092;GO:0060548;GO:0001822;GO:0045766;GO:0010629;GO:0043066;GO:0043392;GO:0009408;GO:0001933;GO:0010628;GO:0005737;GO:0005829;GO:0005811;GO:0005634;GO:0001085;GO:0033613;GO:0044877;GO:0005524	K09489	HSPA4	rno04530;rno04612	Tight junction;Antigen processing and presentation	COG0443	O:Posttranslational modification, protein turnover, chaperones	PF00012.17;PF06723.10	HSP70;MreB_Mbl	Hsp70 protein;MreB/Mbl protein	cytoplasmic	6	8	94	High
A0A0G2K8K8	Ig-like domain-containing protein OS=Rattus norvegicus OX=10116 GN=LOC100361706 PE=4 SV=1	0.436997	-1.1943	0.004662	down	yes	60.83	139.2	129.8	144.1	109.2	173.567	66.1	73.5	77.3	26.4333	BP:B cell receptor signaling pathway;BP:innate immune response;BP:phagocytosis, recognition;BP:phagocytosis, engulfment;BP:defense response to bacterium;BP:complement activation, classical pathway;BP:positive regulation of B cell activation;CC:external side of plasma membrane;CC:immunoglobulin complex, circulating;MF:antigen binding;MF:immunoglobulin receptor binding;	GO:0050853;GO:0045087;GO:0006910;GO:0006911;GO:0042742;GO:0006958;GO:0050871;GO:0009897;GO:0042571;GO:0003823;GO:0034987	------	------	------	------	------	------	PF07654.12;PF13927.3	C1-set;Ig_3	Immunoglobulin C1-set domain;Immunoglobulin domain	cytoplasmic	7	80	13.4	High
P02770	Serum albumin OS=Rattus norvegicus OX=10116 GN=Alb PE=1 SV=2	0.982359	-0.025678	0.8619	no change	no	99.12	100.9	104.4	103.8	112.5	82.9	100.9	97.8	80.7	117.1	BP:maintenance of mitochondrion location;BP:vasodilation;BP:negative regulation of apoptotic process;BP:response to mercury ion;BP:positive regulation of circadian sleep/wake cycle, non-REM sleep;BP:response to nutrient;BP:cellular response to starvation;BP:response to organic substance;BP:response to platinum ion;BP:negative regulation of protein oligomerization;CC:endoplasmic reticulum;CC:extra…	GO:0051659;GO:0042311;GO:0043066;GO:0046689;GO:0046010;GO:0007584;GO:0009267;GO:0010033;GO:0070541;GO:0032460;GO:0005783;GO:0005615;GO:0005794;GO:0070062;GO:0005604;GO:0032991;GO:0015643;GO:0019899;GO:0008144;GO:0030170;GO:0003677;GO:0051087;GO:0005504;GO:0046872;GO:1903981;GO:0042802;GO:0140272;GO:0019825;GO:0008270	K16141	ALB	rno04918	Thyroid hormone synthesis	------	------	PF00273.17	Serum_albumin	Serum albumin family	extracellular	3	89	68.7	High
A0A0G2K7X7	Complement C7 OS=Rattus norvegicus OX=10116 GN=C7 PE=1 SV=1	1.02819	0.040105	0.7581	no change	no	101.4	98.62	104.2	103.7	104	82.5667	87	95.1	105.9	117.433	------	------	------	------	------	------	------	------	PF01823.16;PF00084.17;PF00057.15	MACPF;Sushi;Ldl_recept_a	MAC/Perforin domain;Sushi repeat;Low-density lipoprotein receptor domain class A	plasma membrane	46	60	93.6	High
Q68FY4	Group specific component OS=Rattus norvegicus OX=10116 GN=Gc PE=1 SV=1	1.13651	0.184609	0.1677	no change	no	106.4	93.62	89.7	90	87.7	107.067	121.7	113.6	97.3	92.9333	BP:response to estradiol;BP:lactation;BP:female pregnancy;BP:response to nutrient levels;BP:response to steroid hormone;BP:vitamin D metabolic process;CC:extracellular space;CC:cytosol;CC:axon;CC:perinuclear region of cytoplasm;MF:actin binding;MF:vitamin transmembrane transporter activity;MF:vitamin D binding;MF:calcidiol binding;	GO:0032355;GO:0007595;GO:0007565;GO:0031667;GO:0048545;GO:0042359;GO:0005615;GO:0005829;GO:0030424;GO:0048471;GO:0003779;GO:0090482;GO:0005499;GO:1902118	K12258	GC	------	------	------	------	PF00273.17;PF09164.7	Serum_albumin;VitD-bind_III	Serum albumin family;Vitamin D binding protein, domain III	extracellular	35	83	53.5	High
G3V615	Complement factor B OS=Rattus norvegicus OX=10116 GN=Cfb PE=1 SV=1	1.25705	0.330045	0.1004	up	no	111.4	88.62	81	82.3	79.1	112.1	110.5	118	129	87.9	BP:response to lipopolysaccharide;BP:complement activation;BP:response to thyroid hormone;CC:extracellular space;MF:serine-type endopeptidase activity;	GO:0032496;GO:0006956;GO:0097066;GO:0005615;GO:0004252	K01335	CFB	rno05150;rno04610	Staphylococcus aureus infection;Complement and coagulation cascades	COG5640	O:Posttranslational modification, protein turnover, chaperones	PF00089.23;PF00092.25;PF00084.17;PF13519.3	Trypsin;VWA;Sushi;VWA_2	Trypsin;von Willebrand factor type A domain;Sushi repeat;von Willebrand factor type A domain	ER	39	57	85.3	High
Q62930	Complement component C9 OS=Rattus norvegicus OX=10116 GN=C9 PE=1 SV=1	1.20724	0.271711	0.05333	up	no	109.4	90.62	86.2	89.1	83	104.167	103.3	113.8	124.5	95.8333	BP:cytolysis;BP:blood coagulation;BP:protein homooligomerization;BP:complement activation, alternative pathway;BP:immune response;BP:complement activation, classical pathway;BP:cell killing;CC:other organism cell membrane;CC:extracellular space;CC:cytosol;CC:extracellular region;CC:membrane attack complex;	GO:0019835;GO:0007596;GO:0051260;GO:0006957;GO:0006955;GO:0006958;GO:0001906;GO:0044218;GO:0005615;GO:0005829;GO:0005576;GO:0005579	K04000	C9	rno05020;rno04610;rno05146;rno05322	Prion diseases;Complement and coagulation cascades;Amoebiasis;Systemic lupus erythematosus	------	------	PF01823.16;PF00057.15	MACPF;Ldl_recept_a	MAC/Perforin domain;Low-density lipoprotein receptor domain class A	extracellular	32	55	62.2	High
A0A0G2K135	Complement factor I OS=Rattus norvegicus OX=10116 GN=Cfi PE=1 SV=1	1.32257	0.403348	0.04806	up	yes	113.9	86.12	80.5	82.2	81.5	100.267	96.1	119.5	140.2	99.7333	BP:innate immune response;BP:complement activation, classical pathway;BP:cellular response to interleukin-6;CC:extracellular space;CC:membrane;CC:nucleus;MF:serine-type endopeptidase activity;MF:scavenger receptor activity;MF:metal ion binding;	GO:0045087;GO:0006958;GO:0071354;GO:0005615;GO:0016020;GO:0005634;GO:0004252;GO:0005044;GO:0046872	K01333	CFI	rno05150;rno04610	Staphylococcus aureus infection;Complement and coagulation cascades	COG5640	O:Posttranslational modification, protein turnover, chaperones	PF00089.23;PF00057.15;PF00530.15;PF07648.12	Trypsin;Ldl_recept_a;SRCR;Kazal_2	Trypsin;Low-density lipoprotein receptor domain class A;Scavenger receptor cysteine-rich domain;Kazal-type serine protease inhibitor domain	plasma membrane	27	48	69.7	High
G3V8B1	Glycosylphosphatidylinositol specific phospholipase D1, isoform CRA_a OS=Rattus norvegicus OX=10116 GN=Gpld1 PE=1 SV=1	0.836731	-0.257164	0.000327	no change	yes	91.12	108.9	109.1	111	107.5	107.933	97.1	86.6	88.7	92.0667	BP:positive regulation of insulin secretion involved in cellular response to glucose stimulus;BP:positive regulation of membrane protein ectodomain proteolysis;BP:positive regulation of secretion;BP:cellular response to inorganic substance;BP:positive regulation of glucose metabolic process;BP:cellular response to drug;BP:cellular response to insulin stimulus;BP:cellular response to triglyceride;…	GO:0035774;GO:0051044;GO:0051047;GO:0071241;GO:0010907;GO:0035690;GO:0032869;GO:0071401;GO:0010867;GO:0002430;GO:0043065;GO:0045919;GO:0071467;GO:0006507;GO:0010897;GO:0002062;GO:0002042;GO:0008285;GO:0008286;GO:0071397;GO:0071277;GO:0071282;GO:0010595;GO:0046470;GO:0070633;GO:0009749;GO:0001503;GO:1900076;GO:0010983;GO:0010694;GO:0031012;GO:0005737;GO:0005615;GO:0034364;GO:0043231;GO:0017080;GO:…	K01127	E3.1.4.50	rno00563	Glycosylphosphatidylinosito	------	------	PF01839.20;PF00882.15;PF13517.3	FG-GAP;Zn_dep_PLPC;VCBS	FG-GAP repeat;Zinc dependent phospholipase C;Repeat domain in Vibrio, Colwellia, Bradyrhizobium and Shewanella	ER	23	36	93.6	High
Q3KR94	Vitronectin OS=Rattus norvegicus OX=10116 GN=Vtn PE=1 SV=1	1.39201	0.477171	0.03592	up	yes	116.4	83.62	79.5	76.6	80.3	98.1	143.6	125.1	94.9	101.9	BP:protein polymerization;BP:liver regeneration;BP:immune response;CC:cytoplasm;CC:basement membrane;CC:extracellular space;CC:rough endoplasmic reticulum lumen;CC:Golgi lumen;CC:collagen-containing extracellular matrix;MF:scavenger receptor activity;MF:polysaccharide binding;MF:collagen binding;MF:heparin binding;MF:identical protein binding;	GO:0051258;GO:0097421;GO:0006955;GO:0005737;GO:0005604;GO:0005615;GO:0048237;GO:0005796;GO:0062023;GO:0005044;GO:0030247;GO:0005518;GO:0008201;GO:0042802	K06251	VTN	rno05205;rno04610;rno04512;rno04151;rno04510	Proteoglycans in cancer;Complement and coagulation cascades;ECM-receptor interaction;PI3K-Akt signaling pathway;Focal adhesion	------	------	PF00045.16;PF01033.14	Hemopexin;Somatomedin_B	Hemopexin;Somatomedin B domain	ER	16	41	54.7	High
Q5M8C6	Fibrinogen-like protein 1 OS=Rattus norvegicus OX=10116 GN=Fgl1 PE=2 SV=1	0.92512	-0.112287	0.3831	no change	no	96.12	103.9	100.2	106.6	90.7	118	106.1	105.7	90.7	82	BP:negative regulation of T cell activation;BP:regulation of immune response;BP:adaptive immune response;BP:hepatocyte proliferation;CC:extracellular region;	GO:0050868;GO:0050776;GO:0002250;GO:0072574;GO:0005576	------	------	------	------	------	------	PF00147.15	Fibrinogen_C	Fibrinogen beta and gamma chains, C-terminal globular domain	extracellular	16	57	36.5	High
G3V6P7	Myosin, heavy polypeptide 9, non-muscle OS=Rattus norvegicus OX=10116 GN=Myh9 PE=1 SV=1	1.09182	0.126737	0.6159	no change	no	104.4	95.62	106.2	101.4	112.8	62.1	101.9	80.8	97	137.9	BP:positive regulation of insulin secretion involved in cellular response to glucose stimulus;BP:monocyte differentiation;BP:platelet formation;BP:positive regulation of focal adhesion assembly;BP:establishment of meiotic spindle localization;BP:actin filament-based movement;BP:blood vessel endothelial cell migration;BP:myoblast fusion;BP:regulation of plasma membrane repair;BP:follicle-stimulati…	GO:0035774;GO:0030224;GO:0030220;GO:0051894;GO:0051295;GO:0030048;GO:0043534;GO:0007520;GO:1905684;GO:0042699;GO:1904753;GO:0032796;GO:0071260;GO:0032418;GO:0001768;GO:1903923;GO:0000904;GO:0045055;GO:0050766;GO:0098609;GO:0001778;GO:0032962;GO:0001701;GO:0036120;GO:0045745;GO:0006509;GO:0000212;GO:0051017;GO:1903919;GO:0070374;GO:0031032;GO:0032506;GO:0001525;GO:0031532;GO:0006911;GO:0015031;GO:…	K10352	MYH	rno04530	Tight junction	------	------	PF01576.16;PF00063.18;PF02736.16	Myosin_tail_1;Myosin_head;Myosin_N	Myosin tail;Myosin head;Myosin N-terminal SH3-like domain	cytoplasmic	22	17	226.3	High
Q68FT8	RCG33981, isoform CRA_a OS=Rattus norvegicus OX=10116 GN=Serpinf2 PE=2 SV=1	1.09182	0.126737	0.3687	no change	no	104.4	95.62	89.3	85.8	93.3	114.1	111.4	114.2	106	85.9	BP:negative regulation of endopeptidase activity;BP:response to organic substance;BP:negative regulation of fibrinolysis;CC:extracellular space;MF:serine-type endopeptidase inhibitor activity;	GO:0010951;GO:0010033;GO:0051918;GO:0005615;GO:0004867	K03983	SERPINF2, AAP	rno04610	Complement and coagulation cascades	COG4826	O:Posttranslational modification, protein turnover, chaperones	PF00079.17	Serpin	Serpin	extracellular	17	35	54.9	High
O88201	C-type lectin domain family 11 member A OS=Rattus norvegicus OX=10116 GN=Clec11a PE=2 SV=1	0.675209	-0.566593	0.000399	down	yes	80.62	119.4	119.1	118.8	115.4	124.233	75.7	74.9	96.1	75.7667	BP:positive regulation of cell proliferation;BP:ossification;CC:cytoplasm;CC:extracellular space;CC:extracellular region;MF:growth factor activity;MF:carbohydrate binding;	GO:0008284;GO:0001503;GO:0005737;GO:0005615;GO:0005576;GO:0008083;GO:0030246	K17521	CLEC11A	------	------	------	------	PF00059.18	Lectin_C	Lectin C-type domain	extracellular	10	33	36.4	High
A0A0G2K828	Ig-like domain-containing protein OS=Rattus norvegicus OX=10116 PE=4 SV=1	0.557788	-0.842211	0.007167	down	yes	71.62	128.4	140.8	122.9	148.9	101	55.9	67.4	64.2	99	------	------	------	------	------	------	------	------	PF07686.14	V-set	Immunoglobulin V-set domain	plasma membrane	5	70	13.2	High
Q64610	Ectonucleotide pyrophosphatase/phosphodiesterase family member 2 OS=Rattus norvegicus OX=10116 GN=Enpp2 PE=1 SV=2	0.803607	-0.315438	0.01327	down	yes	89.12	110.9	113.6	113.5	107.7	108.733	76.4	83.9	104.9	91.2667	BP:positive regulation of oligodendrocyte differentiation;BP:response to polycyclic arene;BP:cell chemotaxis;BP:positive regulation of focal adhesion assembly;BP:positive regulation of substrate adhesion-dependent cell spreading;BP:regulation of angiogenesis;BP:positive regulation of cell proliferation;BP:regulation of cell migration;BP:cellular response to estradiol stimulus;BP:cellular response…	GO:0048714;GO:1903165;GO:0060326;GO:0051894;GO:1900026;GO:0045765;GO:0008284;GO:0030334;GO:0071392;GO:0071276;GO:0044849;GO:0006955;GO:0034638;GO:0001953;GO:0005737;GO:0005794;GO:0005615;GO:0030247;GO:0008270;GO:0003676;GO:0004528;GO:0005509;GO:0047391;GO:0005044;GO:0004551;GO:0004622	------	------	------	------	COG1524	R:General function prediction only	PF01663.19;PF01033.14;PF01223.20	Phosphodiest;Somatomedin_B;Endonuclease_NS	Type I phosphodiesterase / nucleotide pyrophosphatase;Somatomedin B domain;DNA/RNA non-specific endonuclease	ER	13	17	101.5	High
A0A0G2JX36	Ig-like domain-containing protein OS=Rattus norvegicus OX=10116 PE=1 SV=1	0.533896	-0.90537	7.3e-05	down	yes	69.62	130.4	127.8	133.7	120.8	139.2	62.3	73.8	81.6	60.8	------	------	------	------	------	------	------	------	PF07686.14;PF07679.13;PF13927.3;PF00047.22	V-set;I-set;Ig_3;ig	Immunoglobulin V-set domain;Immunoglobulin I-set domain;Immunoglobulin domain;Immunoglobulin domain	extracellular	2	24	13.2	High
A0A0G2K333	Dual-specificity tyrosine-(Y)-phosphorylation regulated kinase 3 OS=Rattus norvegicus OX=10116 GN=Dyrk3 PE=4 SV=1	1.39201	0.477171	0.08041	up	no	116.4	83.62	73.2	73.9	75.7	111.7	103.6	130.6	143	88.3	BP:cell cycle;BP:nuclear speck organization;BP:regulation of TORC1 signaling;BP:regulation of cellular response to stress;BP:organelle disassembly;BP:protein phosphorylation;BP:negative regulation of apoptotic process;BP:cell division;BP:stress granule disassembly;BP:positive regulation of cell cycle G2/M phase transition;CC:cytoplasm;CC:cytoplasmic stress granule;CC:pericentriolar material;CC:nu…	GO:0007049;GO:0035063;GO:1903432;GO:0080135;GO:1903008;GO:0006468;GO:0043066;GO:0051301;GO:0035617;GO:1902751;GO:0005737;GO:0010494;GO:0000242;GO:0016607;GO:0004674;GO:0004712;GO:0004713;GO:0004672;GO:0046872;GO:0005524	K18669	DYRK2_3_4	------	------	------	------	PF00069.22;PF07714.14;PF01636.20	Pkinase;Pkinase_Tyr;APH	Protein kinase domain;Protein tyrosine kinase;Phosphotransferase enzyme family	cytoplasmic	1	1	61.8	Medium
Q6MG79	Complement component 4, gene 1 OS=Rattus norvegicus OX=10116 GN=C4a PE=4 SV=1	1.11841	0.161445	0.1321	no change	no	105.6	94.42	99.2	100.6	94.7	83.1667	93.5	101.9	110.2	116.833	BP:inflammatory response;BP:innate immune response;BP:complement activation;BP:complement activation, classical pathway;CC:dendrite;CC:axon;CC:extracellular region;CC:synapse;CC:cell junction;CC:extracellular space;MF:endopeptidase inhibitor activity;	GO:0006954;GO:0045087;GO:0006956;GO:0006958;GO:0030425;GO:0030424;GO:0005576;GO:0045202;GO:0030054;GO:0005615;GO:0004866	K03989	C4	rno05150;rno05133;rno04610;rno05322	Staphylococcus aureus infection;Pertussis;Complement and coagulation cascades;Systemic lupus erythematosus	------	------	PF07678.11;PF00207.19;PF07677.11;PF01759.18;PF07703.11;PF01835.16;PF01821.15;PF10569.6	A2M_comp;A2M;A2M_recep;NTR;A2M_N_2;A2M_N;ANATO;Thiol-ester_cl	A-macroglobulin complement component;Alpha-2-macroglobulin family;A-macroglobulin receptor;UNC-6/NTR/C345C module;Alpha-2-macroglobulin family N-terminal region;MG2 domain;Anaphylotoxin-like domain;Alpha-macro-globulin thiol-ester bond-forming region	ER	25	68	192.1	High
Q5EBC0	Inter alpha-trypsin inhibitor, heavy chain 4 OS=Rattus norvegicus OX=10116 GN=Itih4 PE=1 SV=1	1.1526	0.204897	0.03503	no change	yes	107.1	92.92	90.9	94	86.1	100.7	117.4	110.5	101.1	99.3	BP:acute-phase response;BP:hyaluronan metabolic process;BP:response to cytokine;MF:serine-type endopeptidase inhibitor activity;	GO:0006953;GO:0030212;GO:0034097;GO:0004867	------	------	------	------	COG2304	R:General function prediction only	PF08487.7;PF00092.25;PF13768.3;PF13519.3;PF10138.6	VIT;VWA;VWA_3;VWA_2;vWA-TerF-like	Vault protein inter-alpha-trypsin domain;von Willebrand factor type A domain;von Willebrand factor type A domain;von Willebrand factor type A domain;vWA found in TerF C terminus	extracellular	47	63	103.7	High
G3V6E1	Myosin heavy chain 2 OS=Rattus norvegicus OX=10116 GN=Myh2 PE=1 SV=3	0.895924	-0.158551	0.6873	no change	no	94.52	105.5	121.9	123.3	120.1	56.6	107.7	77.3	49.7	143.4	------	------	------	------	------	------	COG5022	Z:Cytoskeleton	PF00063.18;PF01576.16;PF02736.16	Myosin_head;Myosin_tail_1;Myosin_N	Myosin head;Myosin tail;Myosin N-terminal SH3-like domain	nuclear	7	30	219.4	High
D3ZBS2	Inter-alpha-trypsin inhibitor heavy chain H3 OS=Rattus norvegicus OX=10116 GN=Itih3 PE=1 SV=3	1.08746	0.120957	0.2616	no change	no	104.2	95.82	91.3	92.1	90.2	109.7	104.4	109.9	112.2	90.3	BP:hyaluronan metabolic process;CC:extracellular region;MF:serine-type endopeptidase inhibitor activity;	GO:0030212;GO:0005576;GO:0004867	------	------	------	------	COG2304	R:General function prediction only	PF06668.9;PF08487.7;PF00092.25;PF13768.3;PF13519.3	ITI_HC_C;VIT;VWA;VWA_3;VWA_2	Inter-alpha-trypsin inhibitor heavy chain C-terminus;Vault protein inter-alpha-trypsin domain;von Willebrand factor type A domain;von Willebrand factor type A domain;von Willebrand factor type A domain	extracellular	35	53	99	High
Q7TPK2	Ac2-120 OS=Rattus norvegicus OX=10116 GN=F5 PE=2 SV=1	1.27502	0.350523	0.003972	up	yes	112.1	87.92	89.3	87.3	90.3	84.7667	101.8	106.1	125.2	115.233	BP:blood coagulation, extrinsic pathway;BP:blood coagulation;BP:iron ion homeostasis;BP:iron ion transport;BP:response to vitamin K;CC:Golgi apparatus;CC:extracellular space;CC:plasma membrane;CC:extracellular region;CC:endoplasmic reticulum;MF:ferroxidase activity;MF:copper ion binding;	GO:0007598;GO:0007596;GO:0055072;GO:0006826;GO:0032571;GO:0005794;GO:0005615;GO:0005886;GO:0005576;GO:0005783;GO:0004322;GO:0005507	K03902	F5	rno04610	Complement and coagulation cascades	------	------	PF00754.22;PF07732.12	F5_F8_type_C;Cu-oxidase_3	F5/8 type C domain;Multicopper oxidase	cytoplasmic	43	22	237.1	High
Q9QX79	Fetuin-B OS=Rattus norvegicus OX=10116 GN=Fetub PE=2 SV=2	1.24944	0.321279	0.01312	up	yes	111.1	88.92	89.1	87.1	89.4	90.0667	95.5	112.4	126.4	109.933	BP:binding of sperm to zona pellucida;BP:single fertilization;BP:negative regulation of endopeptidase activity;CC:extracellular space;CC:extracellular region;MF:metalloendopeptidase inhibitor activity;MF:cysteine-type endopeptidase inhibitor activity;	GO:0007339;GO:0007338;GO:0010951;GO:0005615;GO:0005576;GO:0008191;GO:0004869	------	------	------	------	------	------	PF00031.18	Cystatin	Cystatin domain	extracellular	19	69	41.5	High
P05544	Serine protease inhibitor A3L OS=Rattus norvegicus OX=10116 GN=Serpina3l PE=1 SV=3	0.928833	-0.106509	0.4217	no change	no	96.32	103.7	107.3	107.2	109.3	90.9333	105.4	94.7	76.1	109.067	BP:negative regulation of endopeptidase activity;CC:extracellular space;MF:serine-type endopeptidase inhibitor activity;	GO:0010951;GO:0005615;GO:0004867	------	------	------	------	COG4826	O:Posttranslational modification, protein turnover, chaperones	PF00079.17	Serpin	Serpin	extracellular	13	50	46.2	High
F1LWS4	Uncharacterized protein OS=Rattus norvegicus OX=10116 GN=Cfhr2 PE=1 SV=3	0.923269	-0.115177	0.3924	no change	no	96.02	104	100.4	96	98.4	121.1	105.6	106.1	93.5	78.9	------	------	------	------	------	------	------	------	PF00084.17	Sushi	Sushi repeat	extracellular	18	42	65.8	High
D3ZJF8	Fc fragment of IgG-binding protein OS=Rattus norvegicus OX=10116 GN=Fcgbp PE=1 SV=3	0.857196	-0.222303	0.028	no change	yes	92.32	107.7	109.7	108.6	108.6	103.833	80.5	88.1	104.5	96.1667	CC:extracellular matrix;	GO:0031012	------	------	------	------	------	------	PF00094.22;PF08742.8;PF01826.14;PF12714.4	VWD;C8;TIL;TILa	von Willebrand factor type D domain;C8 domain;Trypsin Inhibitor like cysteine rich domain;TILa domain	extracellular	35	18	275	High
A2VCV7	Mannan-binding lectin serine peptidase 2 OS=Rattus norvegicus OX=10116 GN=Masp2 PE=1 SV=1	1.11617	0.158551	0.008835	no change	yes	105.5	94.52	95.4	96.8	95.7	90.2	98.4	106.4	107.3	109.8	BP:complement activation;BP:complement activation, lectin pathway;BP:complement activation, classical pathway;CC:extracellular space;MF:serine-type endopeptidase activity;MF:calcium-dependent protein binding;MF:carbohydrate binding;MF:calcium ion binding;MF:peptidase activity;MF:complement component C4b binding;	GO:0006956;GO:0001867;GO:0006958;GO:0005615;GO:0004252;GO:0048306;GO:0030246;GO:0005509;GO:0008233;GO:0001855	K03993	MASP2	rno05150;rno04610	Staphylococcus aureus infection;Complement and coagulation cascades	COG5640	O:Posttranslational modification, protein turnover, chaperones	PF00089.23;PF00431.17;PF00084.17;PF14670.3;PF07645.12	Trypsin;CUB;Sushi;FXa_inhibition;EGF_CA	Trypsin;CUB domain;Sushi repeat;Coagulation Factor Xa inhibitory site;Calcium-binding EGF domain	lysosomal	18	42	75.5	High
G3V8B0	Myosin-7 OS=Rattus norvegicus OX=10116 GN=Myh7 PE=1 SV=1	0.848614	-0.23682	0.4546	no change	no	91.82	108.2	122.4	128.1	117.1	65.2	80.8	71.8	79.9	134.8	BP:ventricular cardiac muscle tissue morphogenesis;BP:regulation of the force of skeletal muscle contraction;BP:cardiac muscle contraction;BP:adult heart development;BP:transition between fast and slow fiber;BP:regulation of the force of heart contraction;BP:regulation of heart rate;BP:muscle contraction;BP:ATP metabolic process;BP:muscle filament sliding;BP:skeletal muscle contraction;BP:cellula…	GO:0055010;GO:0014728;GO:0060048;GO:0007512;GO:0014883;GO:0002026;GO:0002027;GO:0006936;GO:0046034;GO:0030049;GO:0003009;GO:1904385;GO:0007568;GO:1905243;GO:0031449;GO:0014898;GO:0030016;GO:0030017;GO:0030018;GO:0001725;GO:0032982;GO:0005859;GO:0016459;GO:0016887;GO:0000146;GO:0003774;GO:0005524;GO:0042803;GO:0030898;GO:0051015;GO:0005516;GO:0046982	K17751	MYH6_7	rno05416;rno04261;rno04260	Viral myocarditis;Adrenergic signaling in cardiomyocytes;Cardiac muscle contraction	COG5022	Z:Cytoskeleton	PF00063.18;PF01576.16;PF02736.16	Myosin_head;Myosin_tail_1;Myosin_N	Myosin head;Myosin tail;Myosin N-terminal SH3-like domain	cytoplasmic	5	15	222.8	High
G3V836	Clusterin OS=Rattus norvegicus OX=10116 GN=Clu PE=1 SV=1	1.05107	0.071854	0.1496	no change	no	102.5	97.52	95.3	99	92.8	102.967	102.6	106.8	103.5	97.0333	BP:central nervous system myelin maintenance;BP:positive regulation of proteasomal ubiquitin-dependent protein catabolic process;BP:negative regulation of intrinsic apoptotic signaling pathway in response to DNA damage;BP:protein stabilization;BP:positive regulation of nitric oxide biosynthetic process;BP:positive regulation of neurofibrillary tangle assembly;BP:microglial cell proliferation;BP:n…	GO:0032286;GO:0032436;GO:1902230;GO:0050821;GO:0045429;GO:1902998;GO:0061518;GO:1903573;GO:0048260;GO:0000902;GO:0009615;GO:0002434;GO:0043065;GO:1902949;GO:0032464;GO:0032463;GO:1900221;GO:0042127;GO:0051131;GO:0032760;GO:1905895;GO:0017038;GO:1905892;GO:0001774;GO:1901216;GO:0071363;GO:0061077;GO:0051092;GO:0007568;GO:1902430;GO:1905907;GO:1902004;GO:0051788;GO:1902847;GO:0016235;GO:0071944;GO:…	K17252	CLU	rno04610	Complement and coagulation cascades	------	------	PF01093.14	Clusterin	Clusterin	ER	18	44	51.4	High
B0BNN4	Complement factor properdin OS=Rattus norvegicus OX=10116 GN=Cfp PE=1 SV=1	0.841805	-0.248442	0.08402	no change	no	91.42	108.6	114.2	111.1	117.3	91.6333	83	83.4	90.9	108.367	------	------	K15412	CFP	rno05168	Herpes simplex infection	------	------	PF00090.16	TSP_1	Thrombospondin type 1 domain	extracellular	16	38	50.5	High
P04762	Catalase OS=Rattus norvegicus OX=10116 GN=Cat PE=1 SV=3	0.766961	-0.382775	0.005116	down	yes	86.82	113.2	111	102.4	117.1	122.3	98.3	88.4	82.9	77.7	BP:hemoglobin metabolic process;BP:response to vitamin A;BP:protein homotetramerization;BP:response to radiation;BP:response to reactive oxygen species;BP:aerobic respiration;BP:UV protection;BP:response to insulin;BP:response to hypoxia;BP:response to hyperoxia;BP:response to L-ascorbic acid;BP:response to toxic substance;BP:kidney development;BP:response to oxidative stress;BP:negative regulati…	GO:0020027;GO:0033189;GO:0051289;GO:0009314;GO:0000302;GO:0009060;GO:0009650;GO:0032868;GO:0001666;GO:0055093;GO:0033591;GO:0009636;GO:0001822;GO:0006979;GO:0043066;GO:0046686;GO:0010288;GO:0006641;GO:0009411;GO:0014823;GO:0032355;GO:0045471;GO:0014068;GO:0001657;GO:0071363;GO:0009642;GO:0008203;GO:0051092;GO:0080184;GO:0007568;GO:0042542;GO:0070542;GO:0042493;GO:0032088;GO:0051781;GO:0042744;GO:…	K03781	katE, CAT, catB, srpA	rno01200;rno04146;rno00630;rno04068;rno04211;rno04213;rno00380;rno05014	Carbon metabolism;Peroxisome;Glyoxylate and dicarboxylate metabolism;FoxO signaling pathway;Longevity regulating pathway;Longevity regulating pathway - multiple species;Tryptophan metabolism;Amyotrophic lateral sclerosi	COG0753	P:Inorganic ion transport and metabolism	PF00199.16;PF06628.9	Catalase;Catalase-rel	Catalase;Catalase-related immune-responsive	cytoplasmic	17	37	59.7	High
G3V6G1	Immunoglobulin joining chain OS=Rattus norvegicus OX=10116 GN=Jchain PE=1 SV=1	0.8676	-0.204897	0.2105	no change	no	92.92	107.1	112.8	118	110.9	86.6333	83.7	81.2	93.4	113.367	BP:antibacterial humoral response;BP:innate immune response;BP:positive regulation of respiratory burst;BP:glomerular filtration;BP:adaptive immune response;BP:positive regulation of protein oligomerization;CC:pentameric IgM immunoglobulin complex;CC:monomeric IgA immunoglobulin complex;CC:secretory dimeric IgA immunoglobulin complex;MF:protein binding, bridging;MF:IgA binding;MF:single-stranded …	GO:0019731;GO:0045087;GO:0060267;GO:0003094;GO:0002250;GO:0032461;GO:0071756;GO:0071748;GO:0071752;GO:0030674;GO:0019862;GO:0003697;GO:0031210;GO:0034987;GO:0042834;GO:0042803	------	------	------	------	------	------	PF15097.3	Ig_J_chain	Immunoglobulin J chain	plasma membrane	9	70	17.8	High
P21670	Proteasome subunit alpha type-4 OS=Rattus norvegicus OX=10116 GN=Psma4 PE=1 SV=1	0.966765	-0.048763	0.323	no change	no	98.32	101.7	104.5	102.6	103.9	95.7	99.1	93	96.9	104.3	BP:positive regulation of canonical Wnt signaling pathway;BP:NIK/NF-kappaB signaling;BP:tumor necrosis factor-mediated signaling pathway;BP:regulation of mitotic cell cycle phase transition;BP:interleukin-1-mediated signaling pathway;BP:antigen processing and presentation of exogenous peptide antigen via MHC class I, TAP-dependent;BP:regulation of transcription from RNA polymerase II promoter in …	GO:0090263;GO:0038061;GO:0033209;GO:1901990;GO:0070498;GO:0002479;GO:0061418;GO:0000209;GO:0043488;GO:0043161;GO:0000165;GO:1902036;GO:0016579;GO:0002223;GO:0090090;GO:0050852;GO:0043687;GO:0031146;GO:0031145;GO:0060071;GO:0010972;GO:0055085;GO:0038095;GO:0010498;GO:0010499;GO:0006511;GO:0016032;GO:0006521;GO:0019773;GO:0005737;GO:0005839;GO:0005634;GO:0005654;GO:0000932;GO:0000502;GO:0070062;GO:…	K02728	PSMA4	rno03050	Proteasome	COG0638	O:Posttranslational modification, protein turnover, chaperones	PF00227.23;PF10584.6	Proteasome;Proteasome_A_N	Proteasome subunit;Proteasome subunit A N-terminal signature	cytoplasmic	15	67	29.5	High
P01946	Hemoglobin subunit alpha-1/2 OS=Rattus norvegicus OX=10116 GN=Hba1 PE=1 SV=3	0.685088	-0.545638	0.02711	down	yes	81.32	118.7	111.6	102.4	119.7	141.033	101.7	93.5	71.1	58.9667	BP:negative regulation of blood pressure;BP:response to estradiol;BP:cellular oxidant detoxification;BP:regulation of sensory perception of pain;BP:hydrogen peroxide catabolic process;CC:hemoglobin complex;CC:synapse;CC:haptoglobin-hemoglobin complex;MF:oxygen transporter activity;MF:oxygen binding;MF:beta-amyloid binding;MF:heme binding;MF:organic acid binding;MF:iron ion binding;	GO:0045776;GO:0032355;GO:0098869;GO:0051930;GO:0042744;GO:0005833;GO:0045202;GO:0031838;GO:0005344;GO:0019825;GO:0001540;GO:0020037;GO:0043177;GO:0005506	K13822	HBA	rno05143;rno05144	African trypanosomiasis;Malaria	COG1018	C:Energy production and conversion	PF00042.19	Globin	Globin	cytoplasmic	2	86	15.3	High
P58775	Tropomyosin beta chain OS=Rattus norvegicus OX=10116 GN=Tpm2 PE=1 SV=1	1.85661	0.892673	0.09898	up	no	130	70.02	82.6	87.6	79	30.8667	176.1	118.7	56	169.133	------	------	------	------	------	------	------	------	PF00261.17;PF12718.4;PF16526.2;PF06009.9	Tropomyosin;Tropomyosin_1;CLZ;Laminin_II	Tropomyosin;Tropomyosin like;C-terminal leucine zipper domain of cyclic nucleotide-gated channels;Laminin Domain II	cytoplasmic	6	52	32.8	High
P27139	Carbonic anhydrase 2 OS=Rattus norvegicus OX=10116 GN=Ca2 PE=1 SV=2	0.895924	-0.158551	0.05299	no change	no	94.52	105.5	103.6	101.5	105.5	111.4	106.1	94	89.4	88.6	BP:positive regulation of cellular pH reduction;BP:angiotensin-activated signaling pathway;BP:response to zinc ion;BP:positive regulation of dipeptide transmembrane transport;BP:regulation of intracellular pH;BP:regulation of anion transport;BP:regulation of cellular pH;BP:positive regulation of synaptic transmission, GABAergic;BP:morphogenesis of an epithelium;BP:positive regulation of bone reso…	GO:0032849;GO:0038166;GO:0010043;GO:2001150;GO:0051453;GO:0044070;GO:0030641;GO:0032230;GO:0002009;GO:0045780;GO:0001822;GO:2001225;GO:0015670;GO:0030316;GO:0071498;GO:0043627;GO:0009268;GO:0010033;GO:0046903;GO:0042475;GO:0045124;GO:0045672;GO:0048545;GO:0045177;GO:0030424;GO:0005902;GO:0005615;GO:0043209;GO:0005737;GO:0016323;GO:0005886;GO:0005829;GO:0004089;GO:0004064;GO:0008270	K18245	CA2	rno00910;rno04976;rno04971;rno04964;rno04972;rno04966	Nitrogen metabolism;Bile secretion;Gastric acid secretion;Proximal tubule bicarbonate reclamation;Pancreatic secretion;Collecting duct acid secretion	COG3338	P:Inorganic ion transport and metabolism	PF00194.18	Carb_anhydrase	Eukaryotic-type carbonic anhydrase	cytoplasmic	13	58	29.1	High
F1LPU2	Sushi, von Willebrand factor type A, EGF and pentraxin domain-containing protein 1 OS=Rattus norvegicus OX=10116 GN=Svep1 PE=4 SV=3	1.29328	0.371036	0.02377	up	yes	112.8	87.22	93.8	91.2	93.7	70.2	107.4	100.3	113.6	129.8	BP:cell adhesion;CC:cytoplasm;CC:membrane;CC:extracellular region;MF:calcium ion binding;MF:chromatin binding;	GO:0007155;GO:0005737;GO:0016020;GO:0005576;GO:0005509;GO:0003682	K17495	CSMD	------	------	------	------	PF00084.17;PF07699.10;PF00008.24;PF00092.25;PF02494.13;PF00354.14;PF13385.3;PF07645.12;PF13519.3;PF07974.10;PF12947.4	Sushi;Ephrin_rec_like;EGF;VWA;HYR;Pentaxin;Laminin_G_3;EGF_CA;VWA_2;EGF_2;EGF_3	Sushi repeat;Putative ephrin-receptor like;EGF-like domain;von Willebrand factor type A domain;HYR domain;Pentaxin family;Concanavalin A-like lectin/glucanases superfamily;Calcium-binding EGF domain;von Willebrand factor type A domain;EGF-like domain;EGF domain	plasma membrane	19	5	387.3	High
G3V7Q6	Proteasome subunit beta OS=Rattus norvegicus OX=10116 GN=Psmb5 PE=1 SV=1	0.910411	-0.135411	0.5358	no change	no	95.32	104.7	97	89.9	97.2	134.633	102.2	106.1	107.6	65.3667	BP:proteasome-mediated ubiquitin-dependent protein catabolic process;BP:proteasomal protein catabolic process;BP:proteasomal ubiquitin-independent protein catabolic process;BP:response to oxidative stress;CC:cytoplasm;CC:proteasome core complex;CC:nucleus;CC:proteasome core complex, beta-subunit complex;CC:nucleoplasm;CC:centrosome;MF:endopeptidase activity;MF:threonine-type endopeptidase activit…	GO:0043161;GO:0010498;GO:0010499;GO:0006979;GO:0005737;GO:0005839;GO:0005634;GO:0019774;GO:0005654;GO:0005813;GO:0004175;GO:0004298	K02737	PSMB5	rno03050	Proteasome	------	------	PF00227.23	Proteasome	Proteasome subunit	mitochondrial	11	52	28.5	High
P04797	Glyceraldehyde-3-phosphate dehydrogenase OS=Rattus norvegicus OX=10116 GN=Gapdh PE=1 SV=3	1.03231	0.045877	0.8066	no change	no	101.6	98.42	109.5	99.9	111.3	73	98.9	89.9	90.6	127	BP:negative regulation of vascular associated smooth muscle cell apoptotic process;BP:protein stabilization;BP:microtubule cytoskeleton organization;BP:cAMP-mediated signaling;BP:glycolytic process;BP:gluconeogenesis;BP:protein homotetramerization;BP:peptidyl-cysteine S-trans-nitrosylation;BP:response to ammonium ion;BP:apoptotic process;BP:neuron apoptotic process;BP:carbohydrate metabolic proce…	GO:1905460;GO:0050821;GO:0000226;GO:0019933;GO:0006096;GO:0006094;GO:0051289;GO:0035606;GO:0060359;GO:0006915;GO:0051402;GO:0005975;GO:0007565;GO:0006417;GO:0006006;GO:0005737;GO:0005634;GO:0099092;GO:0097452;GO:0015630;GO:0005829;GO:0098978;GO:0051287;GO:0004365;GO:0042803;GO:0035605;GO:0008017;GO:0050661	K00134	GAPDH, gapA	rno01200;rno01230;rno00010;rno05010;rno04066	Carbon metabolism;Biosynthesis of amino acids;Glycolysis / Gluconeogenesis;Alzheimer's disease;HIF-1 signaling pathway	COG0057	G:Carbohydrate transport and metabolism	PF02800.17;PF00044.21	Gp_dh_C;Gp_dh_N	Glyceraldehyde 3-phosphate dehydrogenase, C-terminal domain;Glyceraldehyde 3-phosphate dehydrogenase, NAD binding domain	cytoplasmic	9	42	35.8	High
M0R692	Ig-like domain-containing protein OS=Rattus norvegicus OX=10116 PE=1 SV=1	0.749956	-0.415122	0.068	down	no	85.72	114.3	124.3	123.4	122.4	87.0333	76.7	75.8	77.4	112.967	------	------	------	------	------	------	------	------	PF07686.14	V-set	Immunoglobulin V-set domain	cytoplasmic	5	89	10.9	High
Q6P764	RT1 class Ib, locus Aw2 OS=Rattus norvegicus OX=10116 GN=RT1-Aw2 PE=2 SV=1	0.782709	-0.353451	0.02257	down	yes	87.82	112.2	107.3	110.5	102.6	128.2	89.3	91.6	98.6	71.8	BP:antigen processing and presentation of endogenous peptide antigen via MHC class Ib;BP:antigen processing and presentation of endogenous peptide antigen via MHC class I via ER pathway, TAP-independent;BP:positive regulation of T cell mediated cytotoxicity;BP:immune response;CC:external side of plasma membrane;CC:extracellular space;CC:integral component of membrane;CC:plasma membrane;CC:MHC cla…	GO:0002476;GO:0002486;GO:0001916;GO:0006955;GO:0009897;GO:0005615;GO:0016021;GO:0005886;GO:0042612;GO:0042605;GO:0005102	K06751	MHC1	rno04144;rno04145;rno05416;rno05320;rno04514;rno05169;rno05168;rno05330;rno04612;rno05203;rno04650;rno05332;rno04940;rno05166	Endocytosis;Phagosome;Viral myocarditis;Autoimmune thyroid disease;Cell adhesion molecule;Epstein-Barr virus infection;Herpes simplex infection;Allograft rejection;Antigen processing and presentation;Viral carcinogenesis;Natural killer cell mediated cytotoxicity;Graft-versus-host disease;Type I diabetes mellitus;HTLV-I infection	------	------	PF00129.15;PF07654.12	MHC_I;C1-set	Class I Histocompatibility antigen, domains alpha 1 and 2;Immunoglobulin C1-set domain	ER	10	40	36.6	High
D4A3D1	Ig-like domain-containing protein OS=Rattus norvegicus OX=10116 PE=4 SV=2	0.754561	-0.40629	0.04743	down	yes	86.02	114	119.2	131.8	111.9	93	70.6	79.1	87.4	107	------	------	------	------	------	------	------	------	PF07686.14	V-set	Immunoglobulin V-set domain	cytoplasmic	4	47	11.1	High
F1LWD0	Ig-like domain-containing protein OS=Rattus norvegicus OX=10116 PE=1 SV=2	0.776377	-0.365172	0.06654	down	no	87.42	112.6	121.5	125.5	110.3	93	65.7	85.1	91.9	107	------	------	------	------	------	------	------	------	PF07686.14	V-set	Immunoglobulin V-set domain	cytoplasmic	4	52	11.9	High
A0A023ILN9	Proteasome subunit beta OS=Rattus norvegicus OX=10116 GN=Psmb9 PE=2 SV=1	0.94572	-0.080515	0.6617	no change	no	97.22	102.8	108.3	109.7	114.1	79.1	81.7	84.2	102.1	120.9	BP:proteasomal protein catabolic process;BP:liver development;BP:response to alkaloid;BP:cellular response to virus;BP:muscle atrophy;BP:regulation of cysteine-type endopeptidase activity;BP:proteasome-mediated ubiquitin-dependent protein catabolic process;BP:thymus development;BP:spleen development;BP:cellular response to electrical stimulus;BP:proteolysis involved in cellular protein catabolic …	GO:0010498;GO:0001889;GO:0043279;GO:0098586;GO:0014889;GO:2000116;GO:0043161;GO:0048538;GO:0048536;GO:0071257;GO:0051603;GO:0071347;GO:0042493;GO:0010499;GO:0002376;GO:1901423;GO:0019774;GO:0005737;GO:0005839;GO:0005634;GO:1990111;GO:0000502;GO:0005829;GO:0004175;GO:0070628;GO:0004298	K02741	PSMB9, LMP2	rno03050	Proteasome	------	------	PF00227.23	Proteasome	Proteasome subunit	cytoplasmic	6	37	23.3	High
A0A0G2K9W1	Ig-like domain-containing protein OS=Rattus norvegicus OX=10116 PE=4 SV=1	0.457872	-1.12698	1.6e-05	down	yes	62.82	137.2	135.3	140	126.3	147.1	68.5	59.7	70.2	52.9	------	------	------	------	------	------	------	------	PF07686.14	V-set	Immunoglobulin V-set domain	plasma membrane	2	38	14.7	High
D3ZN06	CD248 antigen, endosialin (Predicted) OS=Rattus norvegicus OX=10116 GN=Cd248 PE=4 SV=1	0.869346	-0.201998	0.174	no change	no	93.02	107	110.9	110	113.1	93.9	107	76.6	82.4	106.1	BP:cell migration;CC:external side of plasma membrane;CC:integral component of membrane;MF:extracellular matrix binding;MF:extracellular matrix protein binding;MF:calcium ion binding;	GO:0016477;GO:0009897;GO:0016021;GO:0050840;GO:1990430;GO:0005509	K06706	CD248, CD164L1	------	------	------	------	PF14670.3;PF12662.4;PF00059.18;PF07645.12	FXa_inhibition;cEGF;Lectin_C;EGF_CA	Coagulation Factor Xa inhibitory site;Complement Clr-like EGF-like;Lectin C-type domain;Calcium-binding EGF domain	plasma membrane	2	3	81.8	High
M0RBF1	Complement C3 OS=Rattus norvegicus OX=10116 GN=C3 PE=1 SV=1	1.14121	0.190559	0.0579	no change	no	106.6	93.41	95.7	97.1	97.5	83.3333	96.2	110.9	102.6	116.667	BP:positive regulation of developmental growth;BP:fatty acid metabolic process;BP:response to magnesium ion;BP:blood coagulation;BP:response to glucocorticoid;BP:positive regulation of receptor-mediated endocytosis;BP:cell surface receptor signaling pathway involved in cell-cell signaling;BP:regulation of triglyceride biosynthetic process;BP:response to estradiol;BP:response to bacterium;BP:posit…	GO:0048639;GO:0006631;GO:0032026;GO:0007596;GO:0051384;GO:0048260;GO:1905114;GO:0010866;GO:0032355;GO:0009617;GO:0045766;GO:0010828;GO:0045745;GO:0097242;GO:2000427;GO:0006954;GO:0006956;GO:0006935;GO:0016322;GO:0150062;GO:0006957;GO:0150064;GO:0043627;GO:0060100;GO:0006958;GO:0002507;GO:0010575;GO:0001798;GO:0010884;GO:0001970;GO:0032570;GO:0097278;GO:0070374;GO:0001934;GO:0005615;GO:0009986;GO:…	K03990	C3	rno05150;rno04145;rno05152;rno05140;rno05142;rno05168;rno05133;rno04610;rno05322;rno05134;rno05203	Staphylococcus aureus infection;Phagosome;Tuberculosis;Leishmaniasis;Chagas diseas;Herpes simplex infection;Pertussis;Complement and coagulation cascades;Systemic lupus erythematosus;Legionellosis;Viral carcinogenesis	------	------	PF07678.11;PF00207.19;PF01759.18;PF07677.11;PF07703.11;PF01835.16;PF10569.6;PF01821.15	A2M_comp;A2M;NTR;A2M_recep;A2M_N_2;A2M_N;Thiol-ester_cl;ANATO	A-macroglobulin complement component;Alpha-2-macroglobulin family;UNC-6/NTR/C345C module;A-macroglobulin receptor;Alpha-2-macroglobulin family N-terminal region;MG2 domain;Alpha-macro-globulin thiol-ester bond-forming region;Anaphylotoxin-like domain	ER	17	92	186.2	High
F1LST1	Fibronectin OS=Rattus norvegicus OX=10116 GN=Fn1 PE=1 SV=3	1.32003	0.400573	0.007331	up	yes	113.8	86.21	87.2	87.5	87.4	82.7333	103.6	131.7	102.6	117.267	CC:extracellular region;	GO:0005576	------	------	------	------	------	------	PF00041.18;PF00039.15;PF00040.16;PF16656.2	fn3;fn1;fn2;Pur_ac_phosph_N	Fibronectin type III domain;Fibronectin type I domain;Fibronectin type II domain;Purple acid Phosphatase, N-terminal domain	extracellular	5	70	262.6	High
Q3B8R4	Igh-6 protein OS=Rattus norvegicus OX=10116 GN=Igh-6 PE=2 SV=1	0.574882	-0.798663	0.00098	down	yes	73.01	127	123.5	128.8	119	136.567	59.4	73.2	96	63.4333	------	------	------	------	------	------	------	------	PF07654.12;PF00047.22;PF07686.14;PF13927.3;PF08205.9	C1-set;ig;V-set;Ig_3;C2-set_2	Immunoglobulin C1-set domain;Immunoglobulin domain;Immunoglobulin V-set domain;Immunoglobulin domain;CD80-like C2-set immunoglobulin domain	plasma membrane	5	57	65.5	High
P55314	Complement component C8 beta chain OS=Rattus norvegicus OX=10116 GN=C8b PE=2 SV=2	0.974432	-0.037366	0.7266	no change	no	98.71	101.3	106.9	106.8	104.5	87.0667	88.8	93.1	100	112.933	BP:cytolysis;BP:complement activation, alternative pathway;BP:complement activation, classical pathway;CC:extracellular space;CC:extracellular region;CC:membrane attack complex;MF:macromolecular complex binding;	GO:0019835;GO:0006957;GO:0006958;GO:0005615;GO:0005576;GO:0005579;GO:0044877	K03998	C8B	rno05020;rno04610;rno05146;rno05322	Prion diseases;Complement and coagulation cascades;Amoebiasis;Systemic lupus erythematosus	------	------	PF01823.16;PF00057.15;PF00090.16	MACPF;Ldl_recept_a;TSP_1	MAC/Perforin domain;Low-density lipoprotein receptor domain class A;Thrombospondin type 1 domain	extracellular	33	66	66.6	High
E0A3N4	Serpina3n-like protein OS=Rattus norvegicus OX=10116 PE=2 SV=1	1.81269	0.858128	0.000374	up	yes	128.9	71.11	76.5	78.5	73.6	55.8333	131.7	125	114.7	144.167	CC:extracellular space;	GO:0005615	------	------	------	------	COG4826	O:Posttranslational modification, protein turnover, chaperones	PF00079.17	Serpin	Serpin	ER	24	59	48	High
A0A0G2KA54	Kininogen-1 OS=Rattus norvegicus OX=10116 GN=Kng1 PE=1 SV=1	1.68074	0.749096	2.1e-05	up	yes	125.4	74.61	76.3	78.3	74	69.8333	115.3	132.4	123.7	130.167	BP:positive regulation of cytosolic calcium ion concentration;BP:acute-phase response;BP:vasodilation;BP:negative regulation of endopeptidase activity;BP:negative regulation of blood coagulation;CC:extracellular space;CC:cell;CC:extracellular region;MF:cysteine-type endopeptidase inhibitor activity;	GO:0007204;GO:0006953;GO:0042311;GO:0010951;GO:0030195;GO:0005615;GO:0005623;GO:0005576;GO:0004869	K03898	KNG	rno04610	Complement and coagulation cascades	------	------	PF00031.18;PF00666.14;PF16845.2	Cystatin;Cathelicidins;SQAPI	Cystatin domain;Cathelicidin;Aspartic acid proteinase inhibitor	extracellular	7	39	70.4	High
Q91WX0	Complement factor H-related protein OS=Rattus norvegicus OX=10116 PE=2 SV=2	0.630073	-0.666408	0.2199	down	no	77.31	122.7	146.8	126.3	160.9	56.7667	74.7	60.2	31.1	143.233	------	------	------	------	------	------	------	------	PF00084.17	Sushi	Sushi repeat	extracellular	5	52	78.3	High
Q5M8A0	Kng2 protein OS=Rattus norvegicus OX=10116 GN=Kng2l1 PE=2 SV=1	3.72725	1.89811	0.00091	up	yes	157.7	42.31	40.6	39.5	38.2	50.9333	117.3	156.4	208	149.067	BP:negative regulation of T cell proliferation;BP:positive regulation of MAPK cascade;BP:blood coagulation;BP:regulation of endopeptidase activity;BP:positive regulation of fibroblast proliferation;BP:Factor XII activation;BP:positive regulation of cytosolic calcium ion concentration;BP:negative regulation of lymphocyte proliferation;BP:negative regulation of MAP kinase activity;BP:positive regul…	GO:0042130;GO:0043410;GO:0007596;GO:0052548;GO:0048146;GO:0002542;GO:0007204;GO:0050672;GO:0043407;GO:0001938;GO:0006954;GO:0042311;GO:0010951;GO:0045861;GO:0030195;GO:0043231;GO:0005576;GO:0043204;GO:0005615;GO:0002020;GO:0004869	K03898	KNG	rno04610	Complement and coagulation cascades	------	------	PF00031.18;PF00666.14;PF16845.2	Cystatin;Cathelicidins;SQAPI	Cystatin domain;Cathelicidin;Aspartic acid proteinase inhibitor	extracellular	1	55	47.9	High
D4A8G5	Transforming growth factor, beta-induced OS=Rattus norvegicus OX=10116 GN=Tgfbi PE=1 SV=2	1.07458	0.103769	0.1777	no change	no	103.6	96.41	93.8	93.4	94.4	104.033	99.6	104.6	114.2	95.9667	BP:cell proliferation;BP:angiogenesis;BP:chondrocyte differentiation;BP:extracellular matrix organization;BP:cell adhesion;CC:extracellular space;CC:extracellular matrix;CC:trans-Golgi network;CC:basement membrane;MF:integrin binding;MF:collagen binding;MF:extracellular matrix binding;MF:cell adhesion molecule binding;	GO:0008283;GO:0001525;GO:0002062;GO:0030198;GO:0007155;GO:0005615;GO:0031012;GO:0005802;GO:0005604;GO:0005178;GO:0005518;GO:0050840;GO:0050839	K19519	TGFBI, BIGH3	------	------	COG2335	M:Cell wall/membrane/envelope biogenesis	PF02469.19	Fasciclin	Fasciclin domain	ER	22	42	74.7	High
F7FMY6	Protein C, isoform CRA_b OS=Rattus norvegicus OX=10116 GN=Proc PE=1 SV=1	1.1458	0.196355	0.009513	no change	yes	106.8	93.21	92.8	90.8	91.6	97.6333	116	107	101.8	102.367	BP:negative regulation of inflammatory response;BP:negative regulation of blood coagulation;BP:blood coagulation;BP:negative regulation of apoptotic process;BP:liver development;BP:proteolysis;BP:positive regulation of establishment of endothelial barrier;BP:negative regulation of coagulation;CC:endoplasmic reticulum;CC:Golgi apparatus;CC:extracellular space;CC:extracellular region;MF:serine-type…	GO:0050728;GO:0030195;GO:0007596;GO:0043066;GO:0001889;GO:0006508;GO:1903142;GO:0050819;GO:0005783;GO:0005794;GO:0005615;GO:0005576;GO:0004252;GO:0070012;GO:0005509;GO:0043621	K01344	PROC	rno04610	Complement and coagulation cascades	COG5640	O:Posttranslational modification, protein turnover, chaperones	PF00089.23;PF00594.17;PF14670.3;PF13365.3	Trypsin;Gla;FXa_inhibition;Trypsin_2	Trypsin;Vitamin K-dependent carboxylation/gamma-carboxyglutamic;Coagulation Factor Xa inhibitory site;Trypsin-like peptidase domain	cytoplasmic	10	31	54	High
O55004	Ribonuclease 4 OS=Rattus norvegicus OX=10116 GN=Rnase4 PE=1 SV=1	1.04071	0.057568	0.8038	no change	no	102	98.01	89.9	88	92.4	121.733	83.2	112.2	134.3	78.2667	CC:extracellular region;MF:endonuclease activity;MF:ribonuclease activity;MF:nucleic acid binding;	GO:0005576;GO:0004519;GO:0004540;GO:0003676	K16632	RNASE4	------	------	------	------	PF00074.17	RnaseA	Pancreatic ribonuclease	extracellular	7	55	16.9	High
Q9EPT7	Prothrombinase FGL2 OS=Rattus norvegicus OX=10116 PE=2 SV=1	0.826575	-0.274782	0.1807	down	no	90.51	109.5	101.8	90.3	114.7	131.067	112.6	92.1	88.4	68.9333	MF:peptidase activity;	GO:0008233	------	------	------	------	------	------	PF00147.15	Fibrinogen_C	Fibrinogen beta and gamma chains, C-terminal globular domain	cytoplasmic	11	35	40.9	High
M0R936	Ig-like domain-containing protein OS=Rattus norvegicus OX=10116 PE=4 SV=2	0.483754	-1.04766	0.0113	down	yes	65.21	134.8	122	124.1	118.9	174.067	66	77	91.9	25.9333	------	------	------	------	------	------	------	------	PF07686.14;PF13927.3;PF07679.13	V-set;Ig_3;I-set	Immunoglobulin V-set domain;Immunoglobulin domain;Immunoglobulin I-set domain	extracellular	3	27	15.4	High
A0A0G2K1J5	Plectin OS=Rattus norvegicus OX=10116 GN=Plec PE=1 SV=1	1.06601	0.092215	0.7758	no change	no	103.2	96.81	112.4	107.5	111.8	55.5333	115.7	73.6	79.2	144.467	CC:cytoskeleton;MF:actin binding;	GO:0005856;GO:0003779	K10388	PLEC	------	------	COG5069	Z:Cytoskeleton	PF00681.17;PF00307.28	Plectin;CH	Plectin repeat;Calponin homology	cytoplasmic	14	4	498.9	High
D3ZFF8	Ig-like domain-containing protein OS=Rattus norvegicus OX=10116 PE=1 SV=2	0.912141	-0.13267	0.2359	no change	no	95.41	104.6	108.5	109.9	105.4	94.5667	80.7	90.3	105.2	105.433	------	------	------	------	------	------	------	------	PF07686.14	V-set	Immunoglobulin V-set domain	ER	5	55	13	High
Q08420	Extracellular superoxide dismutase [Cu-Zn] OS=Rattus norvegicus OX=10116 GN=Sod3 PE=1 SV=2	0.962807	-0.054682	0.6934	no change	no	98.11	101.9	107.8	105.6	109.4	84.6667	103.7	86.6	86.8	115.333	BP:removal of superoxide radicals;BP:response to copper ion;BP:response to hypoxia;BP:response to oxidative stress;CC:cytoplasm;CC:extracellular space;CC:nucleus;CC:collagen-containing extracellular matrix;CC:extracellular region;MF:copper ion binding;MF:superoxide dismutase activity;	GO:0019430;GO:0046688;GO:0001666;GO:0006979;GO:0005737;GO:0005615;GO:0005634;GO:0062023;GO:0005576;GO:0005507;GO:0004784	K16627	SOD3	------	------	COG2032	P:Inorganic ion transport and metabolism	PF00080.17	Sod_Cu	Copper/zinc superoxide dismutase	ER	6	29	26.6	High
P28073	Proteasome subunit beta type-6 OS=Rattus norvegicus OX=10116 GN=Psmb6 PE=1 SV=3	1.23201	0.301009	0.01058	up	yes	110.4	89.61	92.7	89.1	96.9	79.7333	114.9	101.6	104.8	120.267	BP:proteasome-mediated ubiquitin-dependent protein catabolic process;BP:proteasomal protein catabolic process;BP:proteasomal ubiquitin-independent protein catabolic process;CC:cytoplasm;CC:proteasome core complex;CC:nucleus;CC:proteasome core complex, beta-subunit complex;MF:endopeptidase activity;MF:threonine-type endopeptidase activity;	GO:0043161;GO:0010498;GO:0010499;GO:0005737;GO:0005839;GO:0005634;GO:0019774;GO:0004175;GO:0004298	K02738	PSMB6	rno03050	Proteasome	------	------	PF00227.23	Proteasome	Proteasome subunit	cytoplasmic	7	29	25.3	High
A0A0G2JZL1	Ig-like domain-containing protein OS=Rattus norvegicus OX=10116 PE=4 SV=1	0.56014	-0.83614	0.003209	down	yes	71.81	128.2	122.4	125.2	115.2	149.867	91.9	81.1	64.1	50.1333	------	------	------	------	------	------	------	------	PF07686.14	V-set	Immunoglobulin V-set domain	plasma membrane	4	32	14.9	High
P50115	Protein S100-A8 OS=Rattus norvegicus OX=10116 GN=S100a8 PE=1 SV=3	1.25211	0.324363	0.001533	up	yes	111.2	88.81	89.1	88.5	89.9	87.7333	108.3	102.5	121.8	112.267	BP:innate immune response;BP:response to zinc ion;BP:response to lipopolysaccharide;BP:positive regulation of inflammatory response;BP:positive regulation of intrinsic apoptotic signaling pathway;BP:neutrophil chemotaxis;BP:activation of cysteine-type endopeptidase activity involved in apoptotic process;BP:autophagy;BP:apoptotic process;BP:peptidyl-cysteine S-nitrosylation;BP:autocrine signaling;…	GO:0045087;GO:0010043;GO:0032496;GO:0050729;GO:2001244;GO:0030593;GO:0006919;GO:0006914;GO:0006915;GO:0018119;GO:0035425;GO:0042060;GO:0045471;GO:0070488;GO:0006954;GO:0002526;GO:0002523;GO:0002544;GO:0045111;GO:0005615;GO:0005886;GO:0005829;GO:0050786;GO:0008270;GO:0016209;GO:0005509;GO:0035662;GO:0008017;GO:0050544	K21127	S100A8	rno04657	IL-17 signaling pathway	------	------	PF01023.16;PF13833.3	S_100;EF-hand_8	S-100/ICaBP type calcium binding domain;EF-hand domain pair	cytoplasmic	3	30	10.2	High
P39951	Cyclin-dependent kinase 1 OS=Rattus norvegicus OX=10116 GN=Cdk1 PE=1 SV=1	0.881562	-0.181867	0.3722	no change	no	93.71	106.3	109.6	115.4	110.9	89.3667	115.5	82.7	66	110.633	BP:peptidyl-threonine phosphorylation;BP:ventricular cardiac muscle cell development;BP:peptidyl-serine phosphorylation;BP:protein localization to kinetochore;BP:positive regulation of mitochondrial ATP synthesis coupled electron transport;BP:response to axon injury;BP:chromosome condensation;BP:positive regulation of cardiac muscle cell proliferation;BP:mitotic cell cycle phase transition;BP:pos…	GO:0018107;GO:0055015;GO:0018105;GO:0034501;GO:1905448;GO:0048678;GO:0030261;GO:0060045;GO:0044772;GO:0010628;GO:0014075;GO:0051301;GO:0000278;GO:0048511;GO:0046688;GO:0090166;GO:0031100;GO:0009636;GO:0065003;GO:0043066;GO:0014070;GO:0045740;GO:0030855;GO:0046686;GO:0045931;GO:0006468;GO:0006915;GO:0008283;GO:0014823;GO:0070301;GO:0045471;GO:0010971;GO:1900182;GO:0007569;GO:0042542;GO:0010243;GO:…	K02087	CDK1, CDC2	rno05169;rno04914;rno04110;rno04115;rno04114;rno04540;rno05168;rno05203	Epstein-Barr virus infection;Progesterone-mediated oocyte maturation;Cell cycle;p53 signaling pathway;Oocyte meiosis;Gap junction;Herpes simplex infection;Viral carcinogenesis	------	------	PF00069.22;PF07714.14	Pkinase;Pkinase_Tyr	Protein kinase domain;Protein tyrosine kinase	cytoplasmic	1	2	34.1	Medium
F1M6Z1	Apolipoprotein B-100 OS=Rattus norvegicus OX=10116 GN=Apob PE=1 SV=1	1.36967	0.453826	0.0152	up	yes	115.6	84.4	91.2	87.6	93	65.8	114.5	112.4	101.4	134.2	BP:low-density lipoprotein particle remodeling;BP:positive regulation of gene expression;BP:triglyceride mobilization;BP:lipoprotein biosynthetic process;BP:lipoprotein catabolic process;BP:response to lipopolysaccharide;BP:response to estradiol;BP:in utero embryonic development;BP:cellular response to tumor necrosis factor;BP:cellular response to prostaglandin stimulus;BP:artery morphogenesis;BP…	GO:0034374;GO:0010628;GO:0006642;GO:0042158;GO:0042159;GO:0032496;GO:0032355;GO:0001701;GO:0071356;GO:0071379;GO:0048844;GO:0010744;GO:0008203;GO:0045540;GO:0006629;GO:0030317;GO:0007283;GO:0042632;GO:0010033;GO:0009791;GO:0009743;GO:0007399;GO:0034383;GO:0010269;GO:0009566;GO:0010886;GO:0019433;GO:0033344;GO:0009615;GO:0042953;GO:0034359;GO:0005737;GO:0031983;GO:0005615;GO:0070971;GO:0034361;GO:…	K14462	APOB	rno04975;rno04977	Fat digestion and absorption;Vitamin digestion and absorption	------	------	PF01347.19;PF09172.8;PF06448.8;PF12491.5	Vitellogenin_N;DUF1943;DUF1081;ApoB100_C	Lipoprotein amino terminal region;Domain of unknown function;Domain of Unknown Function;Apolipoprotein B100 C terminal	ER	225	66	509.4	High
P12346	Serotransferrin OS=Rattus norvegicus OX=10116 GN=Tf PE=1 SV=3	0.984127	-0.023084	0.8113	no change	no	99.2	100.8	95	96.1	98.4	113.7	106.5	105.9	98.1	86.3	BP:cellular response to follicle-stimulating hormone stimulus;BP:cellular response to cAMP;BP:cellular iron ion homeostasis;BP:response to lead ion;BP:acute-phase response;BP:apoptotic process;BP:positive regulation of myelination;BP:iron ion transport;BP:response to organic cyclic compound;BP:response to hypoxia;BP:positive regulation of oligodendrocyte progenitor proliferation;CC:cell tip;CC:ba…	GO:0071372;GO:0071320;GO:0006879;GO:0010288;GO:0006953;GO:0006915;GO:0031643;GO:0006826;GO:0014070;GO:0001666;GO:0070447;GO:0051286;GO:0005604;GO:0005615;GO:0008199;GO:0015091	K14736	TF	rno04066;rno04978;rno04216	HIF-1 signaling pathway;Mineral absorption;Ferroptosis	------	------	PF00405.14;PF12974.4	Transferrin;Phosphonate-bd	Transferrin;ABC transporter, phosphonate, periplasmic substrate-binding protein	lysosomal	50	66	76.3	High
Q68FP1	Gelsolin OS=Rattus norvegicus OX=10116 GN=Gsn PE=1 SV=1	0.79051	-0.339144	0.000659	down	yes	88.3	111.7	110.9	112.3	106.7	116.9	83.6	91.4	95.1	83.1	BP:positive regulation of actin nucleation;BP:regulation of cell adhesion;BP:negative regulation of viral entry into host cell;BP:sequestering of actin monomers;BP:positive regulation of protein processing in phagocytic vesicle;BP:regulation of plasma membrane raft polarization;BP:regulation of podosome assembly;BP:positive regulation of keratinocyte apoptotic process;BP:actin nucleation;BP:regul…	GO:0051127;GO:0030155;GO:0046597;GO:0042989;GO:1903923;GO:1903906;GO:0071801;GO:1902174;GO:0045010;GO:1903903;GO:1903909;GO:0097284;GO:2001269;GO:0060271;GO:0030041;GO:0006915;GO:0051016;GO:0051014;GO:0008154;GO:0045471;GO:0042060;GO:0014003;GO:1990000;GO:0006911;GO:0048015;GO:0090527;GO:0007568;GO:0051593;GO:0071346;GO:0042246;GO:0031648;GO:0014891;GO:0097017;GO:0071276;GO:0015629;GO:0001726;GO:…	K05768	GSN	rno05203;rno04810;rno04666	Viral carcinogenesis;Regulation of actin cytoskeleton;Fc gamma R-mediated phagocytosis	------	------	PF00626.19	Gelsolin	Gelsolin repeat	cytoplasmic	33	60	86	High
G3V8V3	Alpha-1,4 glucan phosphorylase OS=Rattus norvegicus OX=10116 GN=Pygm PE=1 SV=1	1.2805	0.356709	0.2138	up	no	112.3	87.7	101.7	106.7	91.2	51.2	106.8	99.2	94.4	148.8	BP:response to hypoxia;BP:carbohydrate metabolic process;BP:glycogen metabolic process;BP:glycogen catabolic process;BP:cellular calcium ion homeostasis;BP:response to cAMP;BP:response to organic substance;CC:cytoplasm;CC:sarcoplasmic reticulum;CC:Z disc;MF:AMP binding;MF:carbohydrate binding;MF:drug binding;MF:linear malto-oligosaccharide phosphorylase activity;MF:pyridoxal phosphate binding;MF:…	GO:0001666;GO:0005975;GO:0005977;GO:0005980;GO:0006874;GO:0051591;GO:0010033;GO:0005737;GO:0016529;GO:0030018;GO:0016208;GO:0030246;GO:0008144;GO:0102250;GO:0030170;GO:0008184;GO:0102499	K00688	PYG, glgP	rno00500;rno04931;rno04910;rno04922	Starch and sucrose metabolism;Insulin resistance;Insulin signaling pathway;Glucagon signaling pathway	COG0058	G:Carbohydrate transport and metabolism	PF00343.17	Phosphorylase	Carbohydrate phosphorylase	cytoplasmic	37	59	97.2	High
P20761	Ig gamma-2B chain C region OS=Rattus norvegicus OX=10116 GN=Igh-1a PE=1 SV=1	0.589825	-0.761641	0.000338	down	yes	74.2	125.8	120.8	127.6	116.1	138.7	70.8	81.9	82.8	61.3	BP:B cell receptor signaling pathway;BP:innate immune response;BP:phagocytosis, recognition;BP:phagocytosis, engulfment;BP:defense response to bacterium;BP:complement activation, classical pathway;BP:positive regulation of B cell activation;CC:external side of plasma membrane;CC:immunoglobulin complex, circulating;MF:antigen binding;MF:immunoglobulin receptor binding;	GO:0050853;GO:0045087;GO:0006910;GO:0006911;GO:0042742;GO:0006958;GO:0050871;GO:0009897;GO:0042571;GO:0003823;GO:0034987	------	------	------	------	------	------	PF07654.12;PF08205.9;PF13927.3;PF00047.22	C1-set;C2-set_2;Ig_3;ig	Immunoglobulin C1-set domain;CD80-like C2-set immunoglobulin domain;Immunoglobulin domain;Immunoglobulin domain	cytoplasmic	15	58	36.5	High
P20059	Hemopexin OS=Rattus norvegicus OX=10116 GN=Hpx PE=1 SV=3	1.35571	0.439051	0.000327	up	yes	115.1	84.9	82.6	86	80.9	90.1	117.4	124.2	108.9	109.9	BP:heme metabolic process;BP:cellular iron ion homeostasis;BP:positive regulation of tyrosine phosphorylation of STAT protein;BP:positive regulation of humoral immune response mediated by circulating immunoglobulin;BP:positive regulation of interferon-gamma-mediated signaling pathway;BP:positive regulation of immunoglobulin production;BP:hemoglobin metabolic process;CC:extracellular space;CC:cell…	GO:0042168;GO:0006879;GO:0042531;GO:0002925;GO:0060335;GO:0002639;GO:0020027;GO:0005615;GO:0005623;GO:0015232;GO:0046872	K18977	HPX	------	------	------	------	PF00045.16	Hemopexin	Hemopexin	lysosomal	30	66	51.3	High
Q5VLR6	BWK3 OS=Rattus norvegicus OX=10116 PE=2 SV=1	0.716738	-0.480482	0.1455	down	no	83.5	116.5	108.8	112.9	105.9	138.4	49.6	91.1	131.7	61.6	------	------	------	------	------	------	------	------	PF07654.12;PF07686.14;PF00047.22;PF13927.3	C1-set;V-set;ig;Ig_3	Immunoglobulin C1-set domain;Immunoglobulin V-set domain;Immunoglobulin domain;Immunoglobulin domain	plasma membrane	8	58	52.4	High
Q64240	Protein AMBP OS=Rattus norvegicus OX=10116 GN=Ambp PE=1 SV=1	0.964637	-0.051943	0.3286	no change	no	98.2	101.8	103.4	102.9	102.5	98.5	103.9	98.2	89.2	101.5	BP:protein-chromophore linkage;BP:protein catabolic process;CC:extracellular space;CC:cell surface;CC:plasma membrane;CC:intracellular membrane-bounded organelle;MF:heme binding;MF:IgA binding;MF:serine-type endopeptidase inhibitor activity;MF:protein homodimerization activity;	GO:0018298;GO:0030163;GO:0005615;GO:0009986;GO:0005886;GO:0043231;GO:0020037;GO:0019862;GO:0004867;GO:0042803	------	------	------	------	------	------	PF00014.20;PF00061.20	Kunitz_BPTI;Lipocalin	Kunitz/Bovine pancreatic trypsin inhibitor domain;Lipocalin / cytosolic fatty-acid binding protein family	lysosomal	16	53	38.8	High
P05065	Fructose-bisphosphate aldolase A OS=Rattus norvegicus OX=10116 GN=Aldoa PE=1 SV=2	1.86944	0.902607	0.08341	up	no	130.3	69.7	83.1	87.8	79.1	28.8	168.4	120.4	61.3	171.2	BP:protein homotetramerization;BP:muscle cell cellular homeostasis;BP:striated muscle contraction;BP:response to lipopolysaccharide;BP:response to hypoxia;BP:glycolytic process;BP:fructose 1,6-bisphosphate metabolic process;BP:fructose metabolic process;BP:positive regulation of cell migration;BP:regulation of cell shape;BP:binding of sperm to zona pellucida;BP:response to estrogen;BP:response to…	GO:0051289;GO:0046716;GO:0006941;GO:0032496;GO:0001666;GO:0006096;GO:0030388;GO:0006000;GO:0030335;GO:0008360;GO:0007339;GO:0043627;GO:0009408;GO:0061615;GO:0019242;GO:0035094;GO:0006754;GO:0015629;GO:0005739;GO:0030018;GO:0005737;GO:0031430;GO:0070062;GO:0043209;GO:0005615;GO:0016020;GO:0031674;GO:0061827;GO:0005886;GO:0035686;GO:0005720;GO:0032991;GO:0005829;GO:0070061;GO:0002020;GO:0042802;GO:…	K01623	ALDO	rno01200;rno01230;rno00010;rno00030;rno00051	Carbon metabolism;Biosynthesis of amino acids;Glycolysis / Gluconeogenesis;Pentose phosphate pathway;Fructose and mannose metabolism	COG3588	G:Carbohydrate transport and metabolism	PF00274.16	Glycolytic	Fructose-bisphosphate aldolase class-I	cytoplasmic	9	66	39.3	High
D3ZTE0	Coagulation factor XII OS=Rattus norvegicus OX=10116 GN=F12 PE=2 SV=1	0.712329	-0.489385	0.08452	down	no	83.2	116.8	106.5	107.7	104.4	148.7	108.7	94.6	78.2	51.3	BP:fibrinolysis;BP:blood coagulation;BP:proteolysis;CC:rough endoplasmic reticulum;CC:extracellular space;MF:serine-type endopeptidase activity;MF:calcium ion binding;	GO:0042730;GO:0007596;GO:0006508;GO:0005791;GO:0005615;GO:0004252;GO:0005509	------	------	------	------	COG5640	O:Posttranslational modification, protein turnover, chaperones	PF00089.23;PF00051.15;PF00040.16;PF00008.24;PF00039.15;PF13365.3	Trypsin;Kringle;fn2;EGF;fn1;Trypsin_2	Trypsin;Kringle domain;Fibronectin type II domain;EGF-like domain;Fibronectin type I domain;Trypsin-like peptidase domain	extracellular	19	38	65.8	High
Q68FS4	Cytosol aminopeptidase OS=Rattus norvegicus OX=10116 GN=Lap3 PE=1 SV=1	1.10084	0.138605	0.3527	no change	no	104.8	95.2	102.3	98.9	101.7	77.9	89.2	95.7	112.1	122.1	CC:cytosol;CC:trans-Golgi network;CC:midbody;CC:mitochondrion;CC:nucleoplasm;MF:aminopeptidase activity;MF:manganese ion binding;MF:peptidase activity;MF:metalloexopeptidase activity;	GO:0005829;GO:0005802;GO:0030496;GO:0005739;GO:0005654;GO:0004177;GO:0030145;GO:0008233;GO:0008235	K11142	LAP3	rno00480;rno00330	Glutathione metabolism;Arginine and proline metabolism	COG0260	E:Amino acid transport and metabolism	PF00883.18;PF02789.14	Peptidase_M17;Peptidase_M17_N	Cytosol aminopeptidase family, catalytic domain;Cytosol aminopeptidase family, N-terminal domain	mitochondrial	20	44	56.1	High
P16296	Coagulation factor IX OS=Rattus norvegicus OX=10116 GN=F9 PE=2 SV=2	1.03459	0.049056	0.7624	no change	no	101.7	98.3	91.2	91.4	90.4	120.2	116.5	104.2	106.2	79.8	BP:blood coagulation;BP:zymogen activation;BP:proteolysis;CC:extracellular space;MF:serine-type endopeptidase activity;MF:endopeptidase activity;MF:calcium ion binding;	GO:0007596;GO:0031638;GO:0006508;GO:0005615;GO:0004252;GO:0004175;GO:0005509	K01321	F9	rno04610	Complement and coagulation cascades	COG5640	O:Posttranslational modification, protein turnover, chaperones	PF00089.23;PF00594.17;PF14670.3;PF00008.24;PF12662.4	Trypsin;Gla;FXa_inhibition;EGF;cEGF	Trypsin;Vitamin K-dependent carboxylation/gamma-carboxyglutamic;Coagulation Factor Xa inhibitory site;EGF-like domain;Complement Clr-like EGF-like	extracellular	13	33	51.8	High
F1M5X4	Ig-like domain-containing protein OS=Rattus norvegicus OX=10116 PE=1 SV=1	0.92123	-0.118367	0.3396	no change	no	95.9	104.1	107.3	112.7	103	93.5	78.5	91.6	107	106.5	------	------	------	------	------	------	------	------	PF07686.14	V-set	Immunoglobulin V-set domain	cytoplasmic	4	44	13.7	High
M0R9S8	Ig-like domain-containing protein OS=Rattus norvegicus OX=10116 PE=4 SV=2	0.92123	-0.118367	0.6323	no change	no	95.9	104.1	100.8	110.4	102	103.1	63.2	84.1	139.4	96.9	------	------	------	------	------	------	------	------	PF07686.14	V-set	Immunoglobulin V-set domain	plasma membrane	1	59	12.6	High
E9PSU8	Ig-like domain-containing protein OS=Rattus norvegicus OX=10116 PE=1 SV=3	0.445087	-1.16784	0.000441	down	yes	61.6	138.4	133.7	133.3	126.4	160.1	64.1	62.8	79.6	39.9	------	------	------	------	------	------	------	------	PF07686.14;PF13927.3;PF07679.13	V-set;Ig_3;I-set	Immunoglobulin V-set domain;Immunoglobulin domain;Immunoglobulin I-set domain	extracellular	3	31	15.2	High
M0RD98	Ig-like domain-containing protein OS=Rattus norvegicus OX=10116 PE=4 SV=2	0.56128	-0.833207	0.006334	down	yes	71.9	128.1	120.2	139.5	109.5	143.2	56.5	70.5	103.8	56.8	------	------	------	------	------	------	------	------	PF07686.14	V-set	Immunoglobulin V-set domain	extracellular	1	17	13.1	High
D3ZWD6	Complement C8 alpha chain OS=Rattus norvegicus OX=10116 GN=C8a PE=1 SV=1	0.947322	-0.078073	0.2512	no change	no	97.29	102.7	106.6	105.7	103.9	94.6333	89.4	97.5	96.9	105.367	BP:complement activation;CC:extracellular space;CC:extracellular region;CC:membrane attack complex;MF:complement binding;MF:macromolecular complex binding;	GO:0006956;GO:0005615;GO:0005576;GO:0005579;GO:0001848;GO:0044877	K03997	C8A	rno05020;rno04610;rno05146;rno05322	Prion diseases;Complement and coagulation cascades;Amoebiasis;Systemic lupus erythematosus	------	------	PF01823.16;PF00057.15	MACPF;Ldl_recept_a	MAC/Perforin domain;Low-density lipoprotein receptor domain class A	extracellular	33	73	66.2	High
Q71SA3	Thrombospondin 1 OS=Rattus norvegicus OX=10116 GN=Thbs1 PE=2 SV=1	0.94165	-0.086736	0.4647	no change	no	96.99	103	104.8	87.4	120.3	99.4333	104	95.6	87.8	100.567	BP:activation of MAPK activity;BP:behavioral response to pain;BP:cellular response to tumor necrosis factor;BP:response to mechanical stimulus;BP:blood vessel morphogenesis;BP:cell migration;BP:positive regulation of transforming growth factor beta1 production;BP:cell cycle arrest;BP:inflammatory response;BP:cell adhesion;BP:cellular response to growth factor stimulus;BP:response to testosterone;…	GO:0000187;GO:0048266;GO:0071356;GO:0009612;GO:0048514;GO:0016477;GO:0032914;GO:0007050;GO:0006954;GO:0007155;GO:0071363;GO:0033574;GO:0016525;GO:0071636;GO:0009897;GO:0005783;GO:0031012;GO:0005737;GO:0031091;GO:0005615;GO:0009986;GO:0062023;GO:0005577;GO:0050840;GO:0050431;GO:0005509;GO:0017134;GO:0008201;GO:0070052;GO:0070051	K16857	THBS1	rno04145;rno04151;rno04350;rno04015;rno04512;rno04115;rno04510;rno05205;rno05206;rno05219;rno05144	Phagosome;PI3K-Akt signaling pathway;TGF-beta signaling pathway;Rap1 signaling pathway;ECM-receptor interaction;p53 signaling pathway;Focal adhesion;Proteoglycans in cancer;MicroRNAs in cancer;Bladder cancer;Malaria	------	------	PF05735.9;PF02412.15;PF00090.16;PF00093.15;PF12662.4;PF12947.4;PF02210.21	TSP_C;TSP_3;TSP_1;VWC;cEGF;EGF_3;Laminin_G_2	Thrombospondin C-terminal region;Thrombospondin type 3 repeat;Thrombospondin type 1 domain;von Willebrand factor type C domain;Complement Clr-like EGF-like;EGF domain;Laminin G domain	cytoplasmic	45	44	129.6	High
A0A0G2K8V2	Vinculin OS=Rattus norvegicus OX=10116 GN=Vcl PE=1 SV=1	1.06836	0.095402	0.5955	no change	no	103.3	96.69	104.9	107.2	102.4	72.2667	90	93.1	102.5	127.733	BP:axon extension;BP:morphogenesis of an epithelium;BP:adherens junction assembly;BP:lamellipodium assembly;BP:protein localization to cell surface;BP:regulation of cell migration;BP:cell adhesion;BP:epithelial cell-cell adhesion;BP:apical junction assembly;CC:sarcolemma;CC:actin cytoskeleton;CC:podosome;CC:fascia adherens;CC:focal adhesion;CC:costamere;MF:ubiquitin protein ligase binding;MF:alph…	GO:0048675;GO:0002009;GO:0034333;GO:0030032;GO:0034394;GO:0030334;GO:0007155;GO:0090136;GO:0043297;GO:0042383;GO:0015629;GO:0002102;GO:0005916;GO:0005925;GO:0043034;GO:0031625;GO:0045294;GO:0051015;GO:0005198;GO:0002162	------	------	------	------	------	------	PF01044.16	Vinculin	Vinculin family	cytoplasmic	53	52	123.5	High
B5DEH7	C1r protein OS=Rattus norvegicus OX=10116 GN=C1r PE=1 SV=1	1.09875	0.135865	0.001427	no change	yes	104.7	95.29	95.1	97.4	93.6	95.0667	100.5	105.9	107.5	104.933	BP:complement activation, classical pathway;BP:zymogen activation;CC:extracellular space;MF:serine-type endopeptidase activity;MF:calcium ion binding;	GO:0006958;GO:0031638;GO:0005615;GO:0004252;GO:0005509	K01330	C1R	rno05150;rno04145;rno04610;rno05322;rno05133	Staphylococcus aureus infection;Phagosome;Complement and coagulation cascades;Systemic lupus erythematosus;Pertussis	COG5640	O:Posttranslational modification, protein turnover, chaperones	PF00089.23;PF00431.17;PF00084.17;PF14670.3;PF12662.4;PF07645.12	Trypsin;CUB;Sushi;FXa_inhibition;cEGF;EGF_CA	Trypsin;CUB domain;Sushi repeat;Coagulation Factor Xa inhibitory site;Complement Clr-like EGF-like;Calcium-binding EGF domain	extracellular	33	66	80.4	High
D3ZHA0	Filamin-C OS=Rattus norvegicus OX=10116 GN=Flnc PE=1 SV=1	1.15066	0.202463	0.429	no change	no	107	92.99	102.7	107	98.5	63.7667	119	96.9	75.7	136.233	BP:actin filament-based process;BP:muscle fiber development;CC:cytoskeleton;CC:cytoplasm;CC:sarcolemma;CC:actin cytoskeleton;CC:cytosol;CC:sarcoplasm;CC:Z disc;CC:plasma membrane;CC:costamere;MF:cytoskeletal protein binding;MF:actin binding;MF:identical protein binding;MF:ankyrin binding;	GO:0030029;GO:0048747;GO:0005856;GO:0005737;GO:0042383;GO:0015629;GO:0005829;GO:0016528;GO:0030018;GO:0005886;GO:0043034;GO:0008092;GO:0003779;GO:0042802;GO:0030506	K04437	FLNA	rno05132;rno05205;rno04010;rno04510	Salmonella infection;Proteoglycans in cancer;MAPK signaling pathway;Focal adhesion	COG5069	Z:Cytoskeleton	PF00630.16;PF00307.28;PF16640.2	Filamin;CH;Big_3_5	Filamin/ABP280 repeat;Calponin homology;Bacterial Ig-like domain	cytoplasmic	49	26	290.8	High
D3ZQ25	Fibulin-1 OS=Rattus norvegicus OX=10116 GN=Fbln1 PE=1 SV=1	0.742073	-0.430367	0.000224	down	yes	85.19	114.8	117.7	114.5	114.2	112.933	77.3	82.1	94.3	87.0667	BP:blood coagulation, fibrin clot formation;BP:embryo implantation;BP:negative regulation of substrate adhesion-dependent cell spreading;BP:extracellular matrix organization;BP:negative regulation of cell motility;BP:negative regulation of stem cell proliferation;BP:negative regulation of ERK1 and ERK2 cascade;CC:basement membrane;CC:extracellular space;CC:elastic fiber;MF:extracellular matrix st…	GO:0072378;GO:0007566;GO:1900025;GO:0030198;GO:2000146;GO:2000647;GO:0070373;GO:0005604;GO:0005615;GO:0071953;GO:0005201;GO:0008022;GO:0070051;GO:0005509;GO:0016504;GO:0042802;GO:0001968	K17307	FBLN1_2	------	------	------	------	PF07645.12;PF12662.4;PF12947.4;PF14670.3	EGF_CA;cEGF;EGF_3;FXa_inhibition	Calcium-binding EGF domain;Complement Clr-like EGF-like;EGF domain;Coagulation Factor Xa inhibitory site	extracellular	7	49	78	High
A0A0G2K5U5	Polymeric immunoglobulin receptor OS=Rattus norvegicus OX=10116 GN=Pigr PE=1 SV=1	1.0142	0.020343	0.8912	no change	no	100.7	99.29	103.1	95.6	110.9	87.5667	118.1	89.2	83.1	112.433	CC:recycling endosome membrane;CC:integral component of membrane;CC:extracellular region;CC:plasma membrane;CC:transport vesicle;MF:epidermal growth factor receptor binding;	GO:0055038;GO:0016021;GO:0005576;GO:0005886;GO:0030133;GO:0005154	K13073	PIGR	rno04672	Intestinal immune network for IgA production	------	------	PF07686.14;PF13927.3;PF00047.22;PF07679.13;PF13895.3	V-set;Ig_3;ig;I-set;Ig_2	Immunoglobulin V-set domain;Immunoglobulin domain;Immunoglobulin domain;Immunoglobulin I-set domain;Immunoglobulin domain	plasma membrane	23	35	84.6	High
Q6L711	Hyaluronan-binding protein 2 OS=Rattus norvegicus OX=10116 GN=Habp2 PE=2 SV=1	0.876079	-0.190867	0.01005	no change	yes	93.39	106.6	108.2	112.2	105.7	100.333	88.5	90	95.4	99.6667	BP:response to bleomycin;BP:proteolysis;CC:extracellular space;MF:serine-type endopeptidase activity;MF:calcium ion binding;	GO:1904975;GO:0006508;GO:0005615;GO:0004252;GO:0005509	K08648	HABP2	------	------	COG5640	O:Posttranslational modification, protein turnover, chaperones	PF00089.23;PF00051.15;PF00008.24	Trypsin;Kringle;EGF	Trypsin;Kringle domain;EGF-like domain	lysosomal	20	37	62.1	High
Q6IFW6	Keratin, type I cytoskeletal 10 OS=Rattus norvegicus OX=10116 GN=Krt10 PE=3 SV=1	1.20278	0.266368	0.6506	up	no	109.2	90.79	88.5	73	77	124.667	219.2	80.8	61.6	75.3333	BP:peptide cross-linking;BP:keratinocyte differentiation;BP:protein heterotetramerization;BP:positive regulation of epidermis development;CC:cytoplasm;CC:intermediate filament;CC:cornified envelope;MF:structural molecule activity;MF:protein heterodimerization activity;MF:structural constituent of epidermis;	GO:0018149;GO:0030216;GO:0051290;GO:0045684;GO:0005737;GO:0005882;GO:0001533;GO:0005198;GO:0046982;GO:0030280	K07604	KRT1	------	------	------	------	PF00038.18	Filament	Intermediate filament protein	cytoplasmic	13	23	56.5	High
A0A0G2JSW3	Globin a4 OS=Rattus norvegicus OX=10116 GN=Hbb PE=1 SV=1	0.765137	-0.38621	0.2975	down	no	86.69	113.3	98.6	91.6	103	160.033	117.7	106.6	82.5	39.9667	BP:protein heterooligomerization;BP:cellular oxidant detoxification;BP:hydrogen peroxide catabolic process;BP:glutathione metabolic process;BP:oxygen transport;CC:hemoglobin complex;CC:haptoglobin-hemoglobin complex;MF:oxygen transporter activity;MF:oxygen binding;MF:heme binding;MF:organic acid binding;MF:hemoglobin beta binding;MF:hemoglobin alpha binding;MF:metal ion binding;	GO:0051291;GO:0098869;GO:0042744;GO:0006749;GO:0015671;GO:0005833;GO:0031838;GO:0005344;GO:0019825;GO:0020037;GO:0043177;GO:0031722;GO:0031721;GO:0046872	K13823	HBB	rno05143;rno05144	African trypanosomiasis;Malaria	COG1018	C:Energy production and conversion	PF00042.19	Globin	Globin	cytoplasmic	4	95	16	High
P18420	Proteasome subunit alpha type-1 OS=Rattus norvegicus OX=10116 GN=Psma1 PE=1 SV=2	1.10316	0.141649	0.02878	no change	yes	104.9	95.09	98.1	94.5	97.1	90.6667	106.2	96.1	108.1	109.333	BP:negative regulation of inflammatory response to antigenic stimulus;BP:proteasome-mediated ubiquitin-dependent protein catabolic process;BP:proteasomal protein catabolic process;BP:proteasomal ubiquitin-independent protein catabolic process;BP:immune system process;BP:ubiquitin-dependent protein catabolic process;CC:cytoplasm;CC:cytosol;CC:proteasome core complex;CC:nucleus;CC:nucleoplasm;CC:ce…	GO:0002862;GO:0043161;GO:0010498;GO:0010499;GO:0002376;GO:0006511;GO:0005737;GO:0005829;GO:0005839;GO:0005634;GO:0005654;GO:0005813;GO:0000502;GO:0019773;GO:0004175;GO:0004298;GO:0001530	K02725	PSMA1	rno03050	Proteasome	COG0638	O:Posttranslational modification, protein turnover, chaperones	PF00227.23;PF10584.6	Proteasome;Proteasome_A_N	Proteasome subunit;Proteasome subunit A N-terminal signature	cytoplasmic	15	60	29.5	High
F7FHP0	Angiopoietin-like 3 OS=Rattus norvegicus OX=10116 GN=Angptl3 PE=1 SV=1	0.752761	-0.409737	0.02442	down	yes	85.89	114.1	109.1	105.2	111	131.133	83.8	85.7	105.2	68.8667	BP:fatty acid metabolic process;BP:cell-matrix adhesion;BP:negative regulation of lipoprotein lipase activity;BP:lipid storage;BP:phospholipid homeostasis;BP:phospholipid catabolic process;BP:artery morphogenesis;BP:positive regulation of angiogenesis;BP:glycerol metabolic process;BP:cholesterol metabolic process;BP:positive regulation of cell migration;BP:triglyceride homeostasis;BP:cholesterol …	GO:0006631;GO:0007160;GO:0051005;GO:0019915;GO:0055091;GO:0009395;GO:0048844;GO:0045766;GO:0006071;GO:0008203;GO:0030335;GO:0070328;GO:0042632;GO:0009725;GO:0050996;GO:0010519;GO:0005794;GO:0009986;GO:0005615;GO:0005769;GO:0004859;GO:0008083;GO:0005178	------	------	------	------	------	------	PF00147.15	Fibrinogen_C	Fibrinogen beta and gamma chains, C-terminal globular domain	ER	18	43	52.6	High
A0A0G2JSV6	Globin c2 OS=Rattus norvegicus OX=10116 GN=Hba-a2 PE=1 SV=1	0.930405	-0.104069	0.2871	no change	no	96.39	103.6	102.8	88.4	111.7	111.533	102	96.9	98.2	88.4667	BP:negative regulation of blood pressure;BP:response to estradiol;BP:cellular oxidant detoxification;BP:regulation of sensory perception of pain;BP:hydrogen peroxide catabolic process;CC:hemoglobin complex;CC:synapse;CC:haptoglobin-hemoglobin complex;MF:oxygen transporter activity;MF:oxygen binding;MF:beta-amyloid binding;MF:heme binding;MF:organic acid binding;MF:iron ion binding;	GO:0045776;GO:0032355;GO:0098869;GO:0051930;GO:0042744;GO:0005833;GO:0045202;GO:0031838;GO:0005344;GO:0019825;GO:0001540;GO:0020037;GO:0043177;GO:0005506	K13822	HBA	rno05143;rno05144	African trypanosomiasis;Malaria	COG1018	C:Energy production and conversion	PF00042.19	Globin	Globin	cytoplasmic	1	83	15.3	High
A0A5C5	C4b-binding protein beta chain OS=Rattus norvegicus OX=10116 GN=C4bpb PE=1 SV=1	1.15995	0.214066	0.08559	no change	no	107.4	92.59	90.8	90.6	89.5	99.4667	125.7	109.2	94.2	100.533	BP:innate immune response;BP:positive regulation of protein catabolic process;BP:complement activation, classical pathway;BP:negative regulation of complement activation, classical pathway;CC:extracellular space;CC:extracellular region;CC:other organism cell;	GO:0045087;GO:0045732;GO:0006958;GO:0045959;GO:0005615;GO:0005576;GO:0044216	K04003	C4BPB	rno05133;rno04610	Pertussis;Complement and coagulation cascades	------	------	PF00084.17	Sushi	Sushi repeat	extracellular	11	48	28.6	High
P23680	Serum amyloid P-component OS=Rattus norvegicus OX=10116 GN=Apcs PE=2 SV=2	1.23727	0.307166	0.102	up	no	110.6	89.39	85.2	84	82.5	105.867	94.2	128.7	125.4	94.1333	BP:negative regulation of monocyte differentiation;BP:innate immune response;BP:negative regulation by host of viral exo-alpha-sialidase activity;BP:macromolecular complex assembly;BP:negative regulation of viral entry into host cell;BP:negative regulation by host of viral glycoprotein metabolic process;BP:complement activation, classical pathway;CC:macromolecular complex;CC:extracellular space;C…	GO:0045656;GO:0045087;GO:0044869;GO:0065003;GO:0046597;GO:0044871;GO:0006958;GO:0032991;GO:0005615;GO:0005576;GO:0001849;GO:0030246;GO:0046790;GO:0005509;GO:0046872;GO:0042802;GO:0030169	------	------	------	------	------	------	PF00354.14;PF13385.3	Pentaxin;Laminin_G_3	Pentaxin family;Concanavalin A-like lectin/glucanases superfamily	extracellular	10	48	26.2	High
Q3B7D6	RCG39552, isoform CRA_a OS=Rattus norvegicus OX=10116 GN=Spon1 PE=1 SV=1	0.987972	-0.017458	0.8427	no change	no	99.39	100.6	101.3	98	102.4	100.733	85.3	99.3	113.7	99.2667	BP:positive regulation of protein binding;BP:negative regulation of beta-amyloid formation;BP:positive regulation of amyloid precursor protein catabolic process;BP:cell adhesion;BP:positive regulation of protein processing;CC:extracellular matrix;CC:collagen-containing extracellular matrix;MF:LBD domain binding;MF:metal ion binding;	GO:0032092;GO:1902430;GO:1902993;GO:0007155;GO:0010954;GO:0031012;GO:0062023;GO:0050693;GO:0046872	------	------	------	------	------	------	PF00090.16;PF06468.10;PF02014.13	TSP_1;Spond_N;Reeler	Thrombospondin type 1 domain;Spondin_N;Reeler domain	plasma membrane	10	15	90.7	High
D4A4X6	ADAMTS-like 2 OS=Rattus norvegicus OX=10116 GN=Adamtsl2 PE=4 SV=1	1.17168	0.228578	0.1784	no change	no	107.9	92.09	98.7	98	101.4	70.2667	102.9	97.4	101.6	129.733	BP:extracellular matrix organization;BP:lobar bronchus epithelium development;BP:negative regulation of transforming growth factor beta receptor signaling pathway;CC:extracellular matrix;MF:microfibril binding;MF:peptidase activity;	GO:0030198;GO:0060481;GO:0030512;GO:0031012;GO:0050436;GO:0008233	------	------	------	------	------	------	PF05986.11;PF00090.16;PF08686.8	ADAM_spacer1;TSP_1;PLAC	ADAM-TS Spacer 1;Thrombospondin type 1 domain;PLAC	mitochondrial	10	14	105.5	High
D4AEH9	Amylo-1, 6-glucosidase, 4-alpha-glucanotransferase (Glycogen debranching enzyme, glycogen storage disease type III) (Predicted), isoform CRA_a OS=Rattus norvegicus OX=10116 GN=Agl PE=1 SV=1	1.24481	0.315924	0.2704	up	no	110.9	89.09	97.2	107	100.8	51.3667	102.9	95.4	96.7	148.633	BP:response to glucocorticoid;BP:glycogen catabolic process;BP:glycogen biosynthetic process;BP:response to nutrient;BP:response to hormone;CC:sarcoplasmic reticulum;CC:inclusion body;CC:nucleus;MF:polysaccharide binding;MF:carbohydrate binding;MF:4-alpha-glucanotransferase activity;MF:amylo-alpha-1,6-glucosidase activity;MF:polyubiquitin binding;	GO:0051384;GO:0005980;GO:0005978;GO:0007584;GO:0009725;GO:0016529;GO:0016234;GO:0005634;GO:0030247;GO:0030246;GO:0004134;GO:0004135;GO:0031593	K01196	AGL	rno00500	Starch and sucrose metabolism	COG3408	G:Carbohydrate transport and metabolism	PF14701.3;PF06202.11;PF14702.3;PF14699.3	hDGE_amylase;GDE_C;hGDE_central;hGDE_N	Glucanotransferase of human glycogen debranching enzyme;Amylo-alpha-1,6-glucosidase;Central domain of human glycogen debranching enzyme;N-terminal domain from the human glycogen debranching enzyme	nuclear	12	8	174.2	High
P55797	Apolipoprotein C-IV OS=Rattus norvegicus OX=10116 GN=Apoc4 PE=2 SV=2	0.870814	-0.199564	0.2553	no change	no	93.09	106.9	99.1	92.9	106.5	129.233	103.3	95.8	102.5	70.7667	BP:positive regulation of sequestering of triglyceride;BP:triglyceride homeostasis;BP:lipid transport;CC:high-density lipoprotein particle;CC:very-low-density lipoprotein particle;	GO:0010890;GO:0070328;GO:0006869;GO:0034364;GO:0034361	------	------	------	------	------	------	PF15119.3	APOC4	Apolipoprotein C4	extracellular	6	43	14.5	High
A0A0G2K4K2	Ig-like domain-containing protein OS=Rattus norvegicus OX=10116 PE=1 SV=1	0.415357	-1.26757	0	down	yes	58.69	141.3	141.6	135.2	141.8	146.433	59.7	64.1	57.4	53.5667	------	------	------	------	------	------	------	------	PF07686.14;PF13927.3;PF00047.22;PF07679.13;PF13895.3	V-set;Ig_3;ig;I-set;Ig_2	Immunoglobulin V-set domain;Immunoglobulin domain;Immunoglobulin domain;Immunoglobulin I-set domain;Immunoglobulin domain	cytoplasmic	1	50	10.4	High
P30121	Metalloproteinase inhibitor 2 OS=Rattus norvegicus OX=10116 GN=Timp2 PE=1 SV=3	0.757381	-0.400908	0.04209	down	yes	86.19	113.8	108.2	108.2	106	132.833	79	91	107.6	67.1667	BP:negative regulation of membrane protein ectodomain proteolysis;BP:negative regulation of mitotic cell cycle;BP:central nervous system development;BP:positive regulation of adenylate cyclase activity;BP:negative regulation of cell proliferation;BP:regulation of neuron differentiation;BP:cellular response to organic substance;BP:positive regulation of neuron differentiation;BP:regulation of MAPK…	GO:0051045;GO:0045930;GO:0007417;GO:0045762;GO:0008285;GO:0045664;GO:0071310;GO:0045666;GO:0043408;GO:0034097;GO:1905049;GO:0043410;GO:0007283;GO:0032487;GO:0046580;GO:0010951;GO:0010033;GO:0007568;GO:0009725;GO:0042493;GO:0043312;GO:0045861;GO:0022617;GO:0043005;GO:0030426;GO:0031012;GO:1904813;GO:1904724;GO:0005615;GO:0035580;GO:0043025;GO:0009986;GO:0062023;GO:0005604;GO:0005576;GO:0008270;GO:…	------	------	------	------	------	------	PF00965.14	TIMP	Tissue inhibitor of metalloproteinase	ER	4	24	24.3	High
Q63654	Polyubiquitin (Fragment) OS=Rattus norvegicus OX=10116 GN=UBC PE=2 SV=1	1.05772	0.08096	0.769	no change	no	102.8	97.19	98.5	94.4	102.1	93.7667	152.9	78.3	73.8	106.233	BP:modification-dependent protein catabolic process;BP:cellular protein modification process;BP:protein ubiquitination;BP:ubiquitin-dependent protein catabolic process;CC:cytoplasm;CC:nucleus;CC:polytene chromosome band;MF:ubiquitin protein ligase binding;MF:protein tag;	GO:0019941;GO:0006464;GO:0016567;GO:0006511;GO:0005737;GO:0005634;GO:0005704;GO:0031625;GO:0031386	K04551;K08770;K02977;K02927	RP-S27Ae, RPS27A;RP-L40e, RPL40;UBB;UBC	rno05012;rno03320;rno04137;rno03010	Parkinson's disease;PPAR signaling pathway;Mitophagy - animal;Ribosome	------	------	PF00240.20;PF11976.5;PF14560.3	ubiquitin;Rad60-SLD;Ubiquitin_2	Ubiquitin family;Ubiquitin-2 like Rad60 SUMO-like;Ubiquitin-like domain	cytoplasmic	4	43	11.2	High
P12785	Fatty acid synthase OS=Rattus norvegicus OX=10116 GN=Fasn PE=1 SV=3	0.869065	-0.202463	0.1891	no change	no	92.99	107	108.3	118.7	113.3	87.6333	84.9	89.9	84.8	112.367	BP:fatty acid biosynthetic process;BP:monocyte differentiation;BP:neutrophil differentiation;BP:establishment of endothelial intestinal barrier;BP:cellular response to interleukin-4;BP:mammary gland development;BP:ether lipid biosynthetic process;BP:lipid biosynthetic process;BP:acetyl-CoA metabolic process;CC:cytosol;CC:cytoplasm;CC:Golgi apparatus;CC:glycogen granule;CC:plasma membrane;CC:melan…	GO:0006633;GO:0030224;GO:0030223;GO:0090557;GO:0071353;GO:0030879;GO:0008611;GO:0008610;GO:0006084;GO:0005829;GO:0005737;GO:0005794;GO:0042587;GO:0005886;GO:0042470;GO:0047451;GO:0008144;GO:0031177;GO:0004313;GO:0004320;GO:0042802;GO:0042803;GO:0004315;GO:0047117;GO:0008659;GO:0004312;GO:0016295;GO:0016296;GO:0004316;GO:0004314;GO:0070402;GO:0102132;GO:0102131	K00665	FASN	rno01212;rno00061;rno04910;rno04152	Fatty acid metabolism;Fatty acid biosynthesis;Insulin signaling pathway;AMPK signaling pathway	COG3321	Q:Secondary metabolites biosynthesis, transport and catabolism	PF00698.18;PF00109.23;PF00975.17;PF08659.7;PF16197.2;PF02801.19;PF00107.23;PF14765.3;PF13602.3;PF08242.9;PF00550.22;PF13847.3;PF00106.22;PF13489.3	Acyl_transf_1;ketoacyl-synt;Thioesterase;KR;KAsynt_C_assoc;Ketoacyl-synt_C;ADH_zinc_N;PS-DH;ADH_zinc_N_2;Methyltransf_12;PP-binding;Methyltransf_31;adh_short;Methyltransf_23	Acyl transferase domain;Beta-ketoacyl synthase, N-terminal domain;Thioesterase domain;KR domain;Ketoacyl-synthetase C-terminal extension;Beta-ketoacyl synthase, C-terminal domain;Zinc-binding dehydrogenase;Polyketide synthase dehydratase;Zinc-binding dehydrogenase;Methyltransferase domain;Phosphopantetheine attachment site;Methyltransferase domain;short chain dehydrogenase;Methyltransferase domain	cytoplasmic	3	1	272.5	High
Q6MG93	Butyrophilin-like 7 OS=Rattus norvegicus OX=10116 GN=Btnl7 PE=4 SV=1	1.45417	0.540192	0.000722	up	yes	118.5	81.49	79.5	83.3	76.2	86.9667	116.2	110.6	134.2	113.033	BP:regulation of immune response;BP:T cell receptor signaling pathway;CC:external side of plasma membrane;CC:integral component of membrane;MF:receptor binding;	GO:0050776;GO:0050852;GO:0009897;GO:0016021;GO:0005102	K06712	BTN, CD277	------	------	------	------	PF00622.25;PF07686.14;PF13927.3;PF13765.3;PF07679.13	SPRY;V-set;Ig_3;PRY;I-set	SPRY domain;Immunoglobulin V-set domain;Immunoglobulin domain;SPRY-associated domain;Immunoglobulin I-set domain	Golgi apparatus	1	1	62.3	Medium
F1LRJ8	LIM homeobox transcription factor 1 alpha OS=Rattus norvegicus OX=10116 GN=Lmx1a PE=4 SV=1	1.02439	0.034772	0.8013	no change	no	101.2	98.79	103.5	103.2	102.6	85.8667	116.2	89.3	85.2	114.133	BP:synapse organization;BP:positive regulation of canonical Wnt signaling pathway;BP:memory;BP:hippocampus development;BP:axon guidance;BP:central nervous system development;BP:central nervous system neuron differentiation;BP:negative regulation of neuron differentiation;BP:regulation of gene expression;BP:midbrain development;BP:locomotory behavior;BP:neuron differentiation;BP:olfactory behavior…	GO:0050808;GO:0090263;GO:0007613;GO:0021766;GO:0007411;GO:0007417;GO:0021953;GO:0045665;GO:0010468;GO:0030901;GO:0007626;GO:0030182;GO:0042048;GO:0021542;GO:1904948;GO:0001558;GO:0021549;GO:1905426;GO:0007420;GO:0071542;GO:0006355;GO:0045944;GO:0005634;GO:0043565;GO:0046872;GO:0000981;GO:0001228;GO:0000977	K09371	LMX1	------	------	------	------	PF00412.19;PF00046.26	LIM;Homeobox	LIM domain;Homeobox domain	nuclear	1	2	42.8	Low
G3V9R9	Afamin OS=Rattus norvegicus OX=10116 GN=Afm PE=1 SV=1	1.06847	0.095551	0.5757	no change	no	103.3	96.68	98.9	98.2	98.7	90.9	130.7	95.1	78.4	109.1	BP:vitamin transport;BP:protein stabilization;BP:protein transport within extracellular region;CC:extracellular space;MF:vitamin E binding;MF:metal ion binding;	GO:0051180;GO:0050821;GO:0071693;GO:0005615;GO:0008431;GO:0046872	------	------	------	------	------	------	PF00273.17	Serum_albumin	Serum albumin family	extracellular	41	64	69.2	High
P06866	Haptoglobin OS=Rattus norvegicus OX=10116 GN=Hp PE=1 SV=3	1.8741	0.906199	0.002794	up	yes	130.4	69.58	61.3	63.1	58.2	95.7333	136	144	137.4	104.267	BP:response to glucocorticoid;BP:response to cobalamin;BP:response to L-ascorbic acid;BP:response to magnesium ion;BP:liver development;BP:defense response to bacterium;BP:response to starvation;BP:acute inflammatory response;BP:positive regulation of cell death;BP:response to lipopolysaccharide;BP:response to hypoxia;BP:response to organic cyclic compound;BP:response to X-ray;BP:response to lead…	GO:0051384;GO:0033590;GO:0033591;GO:0032026;GO:0001889;GO:0042742;GO:0042594;GO:0002526;GO:0010942;GO:0032496;GO:0001666;GO:0014070;GO:0010165;GO:0010288;GO:0031100;GO:0006953;GO:0007283;GO:0009408;GO:0010033;GO:0051602;GO:0007568;GO:0042493;GO:0002376;GO:0060416;GO:0005783;GO:0005615;GO:0072562;GO:0005794;GO:0004252;GO:0042803;GO:0016209;GO:0030492	K16142	HP	------	------	COG5640	O:Posttranslational modification, protein turnover, chaperones	PF00089.23	Trypsin	Trypsin	ER	26	67	38.5	High
F6Q1N1	Coagulation factor XIII B chain OS=Rattus norvegicus OX=10116 GN=F13b PE=1 SV=2	0.910029	-0.136016	0.2228	no change	no	95.28	104.7	102.9	102.4	103.8	109.8	80.6	97.8	112.5	90.2	BP:blood coagulation;BP:negative regulation of cellular protein catabolic process;	GO:0007596;GO:1903363	------	------	------	------	------	------	PF00084.17	Sushi	Sushi repeat	extracellular	28	50	74.8	High
A0A0G2K3G0	Histidine-rich glycoprotein OS=Rattus norvegicus OX=10116 GN=Hrg PE=1 SV=1	0.87072	-0.199719	0.2358	no change	no	93.08	106.9	101.5	103	99.2	124	82	99.4	114.9	76	BP:positive regulation of immune response to tumor cell;BP:negative regulation of cell growth;BP:positive regulation of blood vessel remodeling;BP:negative regulation of cell adhesion;BP:positive regulation of focal adhesion assembly;BP:cytolysis in other organism;BP:positive regulation of apoptotic process;BP:negative regulation of cell adhesion mediated by integrin;BP:negative regulation of end…	GO:0002839;GO:0030308;GO:2000504;GO:0007162;GO:0051894;GO:0051715;GO:0043065;GO:0033629;GO:2001027;GO:0061844;GO:0010468;GO:0051918;GO:0010543;GO:0008285;GO:0042730;GO:0050832;GO:0032956;GO:0010951;GO:0043254;GO:0030168;GO:0043537;GO:0010593;GO:0050730;GO:0015886;GO:1900747;GO:0030193;GO:0016525;GO:0009986;GO:0036019;GO:0005576;GO:0004867;GO:0008270;GO:0020037;GO:0043395;GO:0004869;GO:0008201;GO:…	------	------	------	------	------	------	PF00031.18	Cystatin	Cystatin domain	extracellular	23	46	60.3	High
P06761	Endoplasmic reticulum chaperone BiP OS=Rattus norvegicus OX=10116 GN=Hspa5 PE=1 SV=1	1.14847	0.199719	0.02043	no change	yes	106.9	93.08	93.5	92	93	93.8	119.6	100.2	101.7	106.2	BP:cellular response to nerve growth factor stimulus;BP:cellular response to gamma radiation;BP:maintenance of protein localization in endoplasmic reticulum;BP:cellular response to heat;BP:response to cocaine;BP:cellular response to drug;BP:cellular response to unfolded protein;BP:posttranslational protein targeting to membrane, translocation;BP:toxin transport;BP:response to unfolded protein;BP:…	GO:1990090;GO:0071480;GO:0035437;GO:0034605;GO:0042220;GO:0035690;GO:0034620;GO:0031204;GO:1901998;GO:0006986;GO:0006983;GO:0051085;GO:1904313;GO:0071353;GO:0043066;GO:0031398;GO:0009314;GO:0030335;GO:0071236;GO:0030182;GO:0051603;GO:0097501;GO:0071277;GO:0051402;GO:0042026;GO:0030433;GO:0042149;GO:0030512;GO:0001554;GO:0030968;GO:0071287;GO:0040019;GO:0071320;GO:0090074;GO:0021589;GO:0043154;GO:…	K09490	HSPA5, BIP	rno05020;rno04918;rno04141;rno03060	Prion diseases;Thyroid hormone synthesis;Protein processing in endoplasmic reticulum;Protein export	COG0443	O:Posttranslational modification, protein turnover, chaperones	PF00012.17;PF06723.10	HSP70;MreB_Mbl	Hsp70 protein;MreB/Mbl protein	ER	27	51	72.3	High
P09811	Glycogen phosphorylase, liver form OS=Rattus norvegicus OX=10116 GN=Pygl PE=1 SV=5	1.18366	0.24326	0.1365	no change	no	108.4	91.58	98.9	97.1	99.1	71.2	97.7	100.1	107.2	128.8	BP:response to bacterium;BP:necroptotic process;BP:carbohydrate metabolic process;BP:glycogen metabolic process;BP:glycogen catabolic process;BP:glucose homeostasis;BP:5-phosphoribose 1-diphosphate biosynthetic process;CC:cytoplasm;MF:SHG alpha-glucan phosphorylase activity;MF:AMP binding;MF:carbohydrate binding;MF:bile acid binding;MF:drug binding;MF:linear malto-oligosaccharide phosphorylase ac…	GO:0009617;GO:0070266;GO:0005975;GO:0005977;GO:0005980;GO:0042593;GO:0006015;GO:0005737;GO:0102499;GO:0016208;GO:0030246;GO:0032052;GO:0008144;GO:0102250;GO:0030170;GO:0019842;GO:0002060;GO:0008184;GO:0005524;GO:0042803	K00688	PYG, glgP	rno00500;rno04931;rno04910;rno04922	Starch and sucrose metabolism;Insulin resistance;Insulin signaling pathway;Glucagon signaling pathway	COG0058	G:Carbohydrate transport and metabolism	PF00343.17	Phosphorylase	Carbohydrate phosphorylase	cytoplasmic	29	46	97.4	High
G3V7K1	Myomesin 2 OS=Rattus norvegicus OX=10116 GN=Myom2 PE=1 SV=1	1.7553	0.811721	0.06416	up	no	127.4	72.58	89.4	90.8	83	27.1333	138.6	114.4	83.9	172.867	BP:cardiac myofibril assembly;BP:muscle contraction;BP:cardiac muscle fiber development;BP:cardiac muscle tissue morphogenesis;BP:striated muscle myosin thick filament assembly;BP:skeletal muscle myosin thick filament assembly;BP:skeletal muscle thin filament assembly;BP:sarcomere organization;BP:extraocular skeletal muscle development;CC:M band;CC:sarcomere;CC:striated muscle thin filament;CC:Z …	GO:0055003;GO:0006936;GO:0048739;GO:0055008;GO:0071688;GO:0030241;GO:0030240;GO:0045214;GO:0002074;GO:0031430;GO:0030017;GO:0005865;GO:0030018;GO:0051371;GO:0051015;GO:0019900;GO:0008307	------	------	------	------	------	------	PF00041.18;PF07679.13;PF13927.3;PF13895.3;PF00047.22;PF07686.14	fn3;I-set;Ig_3;Ig_2;ig;V-set	Fibronectin type III domain;Immunoglobulin I-set domain;Immunoglobulin domain;Immunoglobulin domain;Immunoglobulin domain;Immunoglobulin V-set domain	mitochondrial	32	25	164.6	High
Q63207	Coagulation factor X OS=Rattus norvegicus OX=10116 GN=F10 PE=2 SV=1	1.26017	0.33362	0.002703	up	yes	111.5	88.48	90.9	91.6	90.6	80.8333	115.6	110.1	101.1	119.167	BP:blood coagulation;BP:positive regulation of protein kinase B signaling;CC:endoplasmic reticulum;CC:intracellular membrane-bounded organelle;CC:extracellular region;CC:membrane;CC:extracellular space;MF:serine-type endopeptidase activity;MF:phospholipid binding;MF:calcium ion binding;	GO:0007596;GO:0051897;GO:0005783;GO:0043231;GO:0005576;GO:0016020;GO:0005615;GO:0004252;GO:0005543;GO:0005509	K01314	F10	rno04610	Complement and coagulation cascades	COG5640	O:Posttranslational modification, protein turnover, chaperones	PF00089.23;PF00594.17;PF14670.3;PF00008.24	Trypsin;Gla;FXa_inhibition;EGF	Trypsin;Vitamin K-dependent carboxylation/gamma-carboxyglutamic;Coagulation Factor Xa inhibitory site;EGF-like domain	ER	14	34	54.2	High
D3ZAN3	Alpha glucosidase 2 alpha neutral subunit (Predicted) OS=Rattus norvegicus OX=10116 GN=Ganab PE=1 SV=1	0.757293	-0.401076	0.0482	down	yes	86.18	113.8	105.8	107.1	105	137.267	95.1	90.1	96.8	62.7333	BP:carbohydrate metabolic process;BP:N-glycan processing;CC:glucosidase II complex;MF:glucan 1,3-alpha-glucosidase activity;MF:carbohydrate binding;	GO:0005975;GO:0006491;GO:0017177;GO:0033919;GO:0030246	K05546	GANAB	rno00510;rno04141	N-Glycan biosynthesis;Protein processing in endoplasmic reticulum	COG1501	G:Carbohydrate transport and metabolism	PF01055.23;PF13802.3	Glyco_hydro_31;Gal_mutarotas_2	Glycosyl hydrolases family 31;Galactose mutarotase-like	mitochondrial	19	27	90.5	High
P01015	Angiotensinogen OS=Rattus norvegicus OX=10116 GN=Agt PE=1 SV=1	1.67782	0.746593	3.1e-05	up	yes	125.3	74.68	77.9	78.8	75.2	66.8	129.5	117.6	121	133.2	BP:aging;BP:angiotensin-mediated drinking behavior;BP:angiotensin-activated signaling pathway;BP:activation of phospholipase C activity;CC:cytoplasm;CC:extracellular space;MF:hormone activity;MF:receptor agonist activity;MF:type 1 angiotensin receptor binding;MF:serine-type endopeptidase inhibitor activity;	GO:0007568;GO:0003051;GO:0038166;GO:0007202;GO:0005737;GO:0005615;GO:0005179;GO:0048018;GO:0031702;GO:0004867	K09821	AGT	rno04614;rno04270;rno04924;rno05410	Renin-angiotensin system;Vascular smooth muscle contraction;Renin secretion;Hypertrophic cardiomyopath	COG4826	O:Posttranslational modification, protein turnover, chaperones	PF00079.17	Serpin	Serpin	extracellular	16	43	51.9	High
P31211	Corticosteroid-binding globulin OS=Rattus norvegicus OX=10116 GN=Serpina6 PE=1 SV=2	0.983929	-0.023375	0.8524	no change	no	99.18	100.8	107.8	107.3	103.6	84.5	85.2	95.7	100.3	115.5	BP:negative regulation of endopeptidase activity;CC:extracellular space;MF:steroid binding;MF:serine-type endopeptidase inhibitor activity;	GO:0010951;GO:0005615;GO:0005496;GO:0004867	K04525	SERPINA	------	------	COG4826	O:Posttranslational modification, protein turnover, chaperones	PF00079.17	Serpin	Serpin	extracellular	14	40	44.6	High
Q6IMF3	Keratin, type II cytoskeletal 1 OS=Rattus norvegicus OX=10116 GN=Krt1 PE=2 SV=1	1.07062	0.09844	0.8323	no change	no	103.4	96.58	89.3	78.3	81.3	137.433	182.8	99.2	69.1	62.5667	BP:negative regulation of inflammatory response;BP:peptide cross-linking;BP:protein heterotetramerization;BP:complement activation, lectin pathway;BP:establishment of skin barrier;CC:keratin filament;CC:plasma membrane;CC:cornified envelope;MF:carbohydrate binding;MF:protein heterodimerization activity;MF:structural constituent of epidermis;	GO:0050728;GO:0018149;GO:0051290;GO:0001867;GO:0061436;GO:0045095;GO:0005886;GO:0001533;GO:0030246;GO:0046982;GO:0030280	K07605	KRT2	------	------	------	------	PF00038.18;PF16208.2;PF16210.2;PF07926.9	Filament;Keratin_2_head;Keratin_2_tail;TPR_MLP1_2	Intermediate filament protein;Keratin type II head;Keratin type II cytoskeletal 1 tail;TPR/MLP1/MLP2-like protein	cytoplasmic	5	10	64.8	High
F1LZ11	Ig-like domain-containing protein OS=Rattus norvegicus OX=10116 PE=1 SV=1	0.68902	-0.537382	0.03841	down	yes	81.58	118.4	128.5	121.6	130.1	93.5	56.1	72	91.7	106.5	------	------	------	------	------	------	------	------	PF07686.14	V-set	Immunoglobulin V-set domain	cytoplasmic	6	58	14.1	High
A0A0G2KAN1	Collagen alpha-2(I) chain OS=Rattus norvegicus OX=10116 GN=NEWGENE_621351 PE=1 SV=1	0.827971	-0.272348	0.01619	down	yes	90.58	109.4	109.4	97	113.1	118.267	92	90.1	98.5	81.7333	BP:cellular response to thyroid hormone stimulus;BP:cellular response to retinoic acid;BP:cellular response to organic substance;BP:extracellular matrix organization;BP:response to norepinephrine;CC:collagen type I trimer;CC:extracellular space;CC:extracellular matrix;CC:extracellular region;MF:extracellular matrix structural constituent;MF:metal ion binding;	GO:0097067;GO:0071300;GO:0071310;GO:0030198;GO:0071873;GO:0005584;GO:0005615;GO:0031012;GO:0005576;GO:0005201;GO:0046872	K06236	COL1A	rno05146;rno04151;rno04512;rno04510;rno04974;rno04611;rno04933	Amoebiasis;PI3K-Akt signaling pathway;ECM-receptor interaction;Focal adhesion;Protein digestion and absorption;Platelet activation;AGE-RAGE signaling pathway in diabetic complications	------	------	PF01391.15;PF01410.15	Collagen;COLFI	Collagen triple helix repeat;Fibrillar collagen C-terminal domain	extracellular	13	11	129.5	High
A0A0G2K5D2	Ig-like domain-containing protein OS=Rattus norvegicus OX=10116 PE=1 SV=1	0.769735	-0.377567	0.000696	down	yes	86.98	113	111.5	120.4	112.1	107.967	82.7	92.6	80.6	92.0333	------	------	------	------	------	------	------	------	PF07686.14;PF00047.22	V-set;ig	Immunoglobulin V-set domain;Immunoglobulin domain	ER	2	41	13.5	High
M0R7Q2	Ig-like domain-containing protein OS=Rattus norvegicus OX=10116 PE=1 SV=2	0.526565	-0.925317	0.000366	down	yes	68.98	131	127.1	132	117.6	147.367	70.6	71.3	81.4	52.6333	------	------	------	------	------	------	------	------	PF07686.14	V-set	Immunoglobulin V-set domain	plasma membrane	6	56	13.1	High
Q4KM35	Proteasome subunit beta type-10 OS=Rattus norvegicus OX=10116 GN=Psmb10 PE=2 SV=1	0.804874	-0.313166	0.05542	down	no	89.18	110.8	106.6	106.2	102.7	127.8	83.3	97.2	104	72.2	BP:cell morphogenesis;BP:proteasome-mediated ubiquitin-dependent protein catabolic process;BP:T cell proliferation;BP:proteasomal protein catabolic process;BP:proteasomal ubiquitin-independent protein catabolic process;CC:cytoplasm;CC:spermatoproteasome complex;CC:nucleus;CC:proteasome core complex;MF:endopeptidase activity;MF:threonine-type endopeptidase activity;	GO:0000902;GO:0043161;GO:0042098;GO:0010498;GO:0010499;GO:0005737;GO:1990111;GO:0005634;GO:0005839;GO:0004175;GO:0004298	K02733	PSMB10, MECL1	rno03050	Proteasome	COG0638	O:Posttranslational modification, protein turnover, chaperones	PF00227.23;PF12465.5	Proteasome;Pr_beta_C	Proteasome subunit;Proteasome beta subunits C terminal	cytoplasmic	8	40	29	High
P04642	L-lactate dehydrogenase A chain OS=Rattus norvegicus OX=10116 GN=Ldha PE=1 SV=1	0.635159	-0.654809	0.000795	down	yes	77.68	122.3	128.4	119.8	129.8	111.367	82.1	61.6	78.4	88.6333	BP:carbohydrate metabolic process;BP:NAD metabolic process;BP:post-embryonic animal organ development;BP:response to nutrient;BP:response to hydrogen peroxide;BP:response to drug;BP:lactate metabolic process;BP:carboxylic acid metabolic process;BP:response to glucose;BP:positive regulation of apoptotic process;BP:response to cAMP;BP:response to estrogen;BP:response to hypoxia;BP:response to organ…	GO:0005975;GO:0019674;GO:0048569;GO:0007584;GO:0042542;GO:0042493;GO:0006089;GO:0019752;GO:0009749;GO:0043065;GO:0051591;GO:0043627;GO:0001666;GO:0014070;GO:0005737;GO:0004459;GO:0051287;GO:0019900;GO:0042802;GO:0004457	K00016	LDH, ldh	rno00620;rno00010;rno04922;rno00270;rno00640	Pyruvate metabolism;Glycolysis / Gluconeogenesis;Glucagon signaling pathway;Cysteine and methionine metabolism;Propanoate metabolism	COG0039	C:Energy production and conversion	PF00056.20;PF02866.15	Ldh_1_N;Ldh_1_C	lactate/malate dehydrogenase, NAD binding domain;lactate/malate dehydrogenase, alpha/beta C-terminal domain	cytoplasmic	5	23	36.4	High
D4A7F6	Collectin sub-family member 10 (C-type lectin) (Predicted) OS=Rattus norvegicus OX=10116 GN=Colec10 PE=1 SV=1	0.919194	-0.121559	0.4483	no change	no	95.78	104.2	111.2	103.9	118.1	83.6	95.2	84.9	86.6	116.4	BP:developmental process;BP:cranial skeletal system development;CC:collagen trimer;CC:cytoplasm;CC:extracellular space;MF:chemoattractant activity;MF:monosaccharide binding;MF:mannose binding;	GO:0032502;GO:1904888;GO:0005581;GO:0005737;GO:0005615;GO:0042056;GO:0048029;GO:0005537	K10065	COLEC10	------	------	------	------	PF00059.18;PF01391.15	Lectin_C;Collagen	Lectin C-type domain;Collagen triple helix repeat	ER	7	22	30.6	High
F1M0U4	Ig-like domain-containing protein OS=Rattus norvegicus OX=10116 PE=4 SV=3	0.492388	-1.02213	0.001022	down	yes	65.98	134	142.5	145.1	133.6	114.967	44.3	57.7	76.9	85.0333	------	------	------	------	------	------	------	------	PF07686.14	V-set	Immunoglobulin V-set domain	ER	5	58	13.4	High
Q62609	Noelin OS=Rattus norvegicus OX=10116 GN=Olfm1 PE=1 SV=1	0.935915	-0.095551	0.6013	no change	no	96.68	103.3	110.8	113.3	109.5	79.7	94.8	75.9	95.7	120.3	BP:negative regulation of gene expression;BP:positive regulation of gene expression;BP:positive regulation of apoptotic process;BP:atrioventricular valve formation;BP:negative regulation of neuron migration;BP:negative regulation of beta-amyloid formation;BP:neuronal signal transduction;BP:regulation of axon extension;BP:protein oligomerization;BP:nervous system development;BP:positive regulation…	GO:0010629;GO:0010628;GO:0043065;GO:0003190;GO:2001223;GO:1902430;GO:0023041;GO:0030516;GO:0051259;GO:0007399;GO:0010718;GO:0060317;GO:1902003;GO:0032281;GO:0005783;GO:0030424;GO:0045202;GO:0030054;GO:0097060;GO:0005615;GO:0043025;GO:0044295;GO:0043204;GO:0005623;GO:0098978;GO:0099243;GO:0001540	------	------	------	------	------	------	PF02191.13;PF12308.5	OLF;Noelin-1	Olfactomedin-like domain;Neurogenesis glycoprotein	ER	4	9	55.4	High
O89046	Coronin-1B OS=Rattus norvegicus OX=10116 GN=Coro1b PE=1 SV=1	0.860279	-0.217123	0.3294	no change	no	92.48	107.5	101.5	101	108.8	118.867	77.4	78.3	133.1	81.1333	BP:protein localization to cell leading edge;BP:negative regulation of Arp2/3 complex-mediated actin nucleation;BP:negative regulation of lamellipodium morphogenesis;BP:positive regulation of lamellipodium morphogenesis;BP:cellular response to platelet-derived growth factor stimulus;BP:cell migration;BP:endothelial cell chemotaxis;BP:actin filament organization;BP:actin filament bundle assembly;B…	GO:1902463;GO:0034316;GO:2000393;GO:2000394;GO:0036120;GO:0016477;GO:0035767;GO:0007015;GO:0051017;GO:0042060;GO:0090135;GO:0031529;GO:0070528;GO:0071672;GO:0034315;GO:0071944;GO:0001725;GO:0048471;GO:0030027;GO:0031252;GO:0005886;GO:0005829;GO:0005884;GO:0044877;GO:0042802;GO:0051015;GO:0071933;GO:0008092	K13886	CORO1B_1C_6	------	------	------	------	PF08953.8;PF16300.2;PF00400.29;PF12894.4	DUF1899;WD40_4;WD40;ANAPC4_WD40	Domain of unknown function;Type of WD40 repeat;WD domain, G-beta repeat;Anaphase-promoting complex subunit 4 WD40 domain	cytoplasmic	2	3	53.8	High
Q920Q1	Guanylate cyclase soluble subunit beta-2 OS=Rattus norvegicus OX=10116 GN=Gucy1b2 PE=2 SV=1	0.899145	-0.153374	0.06262	no change	no	94.68	105.3	106.2	101.2	109	104.9	97	103.8	82.8	95.1	BP:cGMP-mediated signaling;BP:intracellular signal transduction;CC:cytosol;MF:metal ion binding;MF:heme binding;MF:guanylate cyclase activity;MF:ion binding;MF:nucleotide binding;MF:GTP binding;	GO:0019934;GO:0035556;GO:0005829;GO:0046872;GO:0020037;GO:0004383;GO:0043167;GO:0000166;GO:0005525	K12319	GUCY1B	rno00230;rno04921;rno04022;rno04270;rno04540;rno04713;rno04611;rno04730;rno04924;rno04970	Purine metabolism;Oxytocin signaling pathway;cGMP-PKG signaling pathway;Vascular smooth muscle contraction;Gap junction;Circadian entrainment;Platelet activation;Long-term depression;Renin secretion;Salivary secretion	COG2114	T:Signal transduction mechanisms	PF00211.17;PF07701.11;PF07700.12	Guanylate_cyc;HNOBA;HNOB	Adenylate and Guanylate cyclase catalytic domain;Heme NO binding associated;Haem-NO-binding	cytoplasmic	1	1	71.6	Medium
D3ZE08	Ig-like domain-containing protein OS=Rattus norvegicus OX=10116 PE=4 SV=2	0.527731	-0.922125	0.03331	down	yes	69.08	130.9	147.6	169.6	117.4	89.0667	53.9	52.4	59.1	110.933	------	------	------	------	------	------	------	------	PF07686.14;PF13927.3	V-set;Ig_3	Immunoglobulin V-set domain;Immunoglobulin domain	extracellular	1	5	14.6	Medium
P06238	Alpha-2-macroglobulin OS=Rattus norvegicus OX=10116 GN=A2m PE=2 SV=2	3.09963	1.6321	1.8e-05	up	yes	151.2	48.78	53.2	54.2	52	35.7333	132.5	148.2	159.8	164.267	BP:luteinization;BP:acute inflammatory response to antigenic stimulus;BP:response to glucocorticoid;BP:negative regulation of endopeptidase activity;BP:protein homotetramerization;BP:response to nutrient;BP:response to wounding;BP:acute-phase response;BP:response to prostaglandin E;BP:response to carbon dioxide;BP:embryonic liver development;CC:extracellular space;MF:endopeptidase inhibitor activ…	GO:0001553;GO:0002438;GO:0051384;GO:0010951;GO:0051289;GO:0007584;GO:0009611;GO:0006953;GO:0034695;GO:0010037;GO:1990402;GO:0005615;GO:0004866;GO:0002020;GO:0004867;GO:0048406;GO:0048403;GO:0042803	K03910	A2M	rno04610	Complement and coagulation cascades	COG2373	R:General function prediction only	PF07678.11;PF00207.19;PF07677.11;PF07703.11;PF01835.16;PF10569.6;PF05326.8	A2M_comp;A2M;A2M_recep;A2M_N_2;A2M_N;Thiol-ester_cl;SVA	A-macroglobulin complement component;Alpha-2-macroglobulin family;A-macroglobulin receptor;Alpha-2-macroglobulin family N-terminal region;MG2 domain;Alpha-macro-globulin thiol-ester bond-forming region;Seminal vesicle autoantigen	extracellular	52	69	163.7	High
Q03626	Murinoglobulin-1 OS=Rattus norvegicus OX=10116 GN=Mug1 PE=2 SV=1	1.03273	0.046463	0.7001	no change	no	101.6	98.38	101.9	102.3	100.3	89.0333	109.9	106.1	79.6	110.967	BP:acute-phase response;BP:inflammatory response;CC:extracellular space;MF:endopeptidase inhibitor activity;MF:protease binding;MF:peptidase inhibitor activity;MF:serine-type endopeptidase inhibitor activity;	GO:0006953;GO:0006954;GO:0005615;GO:0004866;GO:0002020;GO:0030414;GO:0004867	------	------	------	------	COG2373	R:General function prediction only	PF07678.11;PF00207.19;PF07677.11;PF07703.11;PF01835.16;PF10569.6	A2M_comp;A2M;A2M_recep;A2M_N_2;A2M_N;Thiol-ester_cl	A-macroglobulin complement component;Alpha-2-macroglobulin family;A-macroglobulin receptor;Alpha-2-macroglobulin family N-terminal region;MG2 domain;Alpha-macro-globulin thiol-ester bond-forming region	extracellular	12	52	165.2	High
G3V843	Prothrombin OS=Rattus norvegicus OX=10116 GN=F2 PE=1 SV=1	1.0536	0.075333	0.5063	no change	no	102.6	97.38	92.2	93.2	92.2	111.933	100.3	107.9	114.3	88.0667	BP:negative regulation of astrocyte differentiation;BP:positive regulation of cell growth;BP:cellular response to mechanical stimulus;BP:blood coagulation;BP:positive regulation of release of sequestered calcium ion into cytosol;BP:positive regulation of collagen biosynthetic process;BP:cell surface receptor signaling pathway;BP:antimicrobial humoral immune response mediated by antimicrobial pept…	GO:0048712;GO:0030307;GO:0071260;GO:0007596;GO:0051281;GO:0032967;GO:0007166;GO:0061844;GO:0097068;GO:1904016;GO:0051838;GO:0010468;GO:1900738;GO:0008284;GO:2000379;GO:0090218;GO:0070945;GO:0006953;GO:0008360;GO:0014068;GO:0030168;GO:1900016;GO:0042730;GO:1900182;GO:1905225;GO:0045861;GO:0014854;GO:0001934;GO:0030194;GO:0009897;GO:0005615;GO:0062023;GO:0004252;GO:0008047;GO:0005102;GO:0001530;GO:…	K01313	F2	rno04080;rno04610;rno04810	Neuroactive ligand-receptor interaction;Complement and coagulation cascades;Regulation of actin cytoskeleton	COG5640	O:Posttranslational modification, protein turnover, chaperones	PF00089.23;PF00051.15;PF09396.7;PF00594.17	Trypsin;Kringle;Thrombin_light;Gla	Trypsin;Kringle domain;Thrombin light chain;Vitamin K-dependent carboxylation/gamma-carboxyglutamic	ER	28	53	70.3	High
P11980	Pyruvate kinase PKM OS=Rattus norvegicus OX=10116 GN=Pkm PE=1 SV=3	1.61823	0.694412	0.02154	up	yes	123.6	76.38	80.5	85.1	79.2	60.7333	148.7	122.8	83.7	139.267	BP:response to muscle inactivity;BP:protein homotetramerization;BP:liver development;BP:cellular response to insulin stimulus;BP:response to insulin;BP:response to hypoxia;BP:glycolytic process;BP:response to organic substance;BP:pyruvate biosynthetic process;BP:skeletal muscle tissue regeneration;BP:animal organ regeneration;BP:response to nutrient;BP:programmed cell death;BP:glucose metabolic p…	GO:0014870;GO:0051289;GO:0001889;GO:0032869;GO:0032868;GO:0001666;GO:0006096;GO:0010033;GO:0042866;GO:0043403;GO:0031100;GO:0007584;GO:0012501;GO:0006006;GO:0009629;GO:1903672;GO:0006754;GO:0005929;GO:0005737;GO:0043209;GO:0005634;GO:0005739;GO:0062023;GO:0005829;GO:0001917;GO:1902912;GO:0030955;GO:0000287;GO:0005524;GO:0070324;GO:0016301;GO:0043531;GO:0042802;GO:0004743	K00873	PK, pyk	rno01200;rno00620;rno00230;rno04922;rno05203;rno05230;rno04930;rno01230;rno00010	Carbon metabolism;Pyruvate metabolism;Purine metabolism;Glucagon signaling pathway;Viral carcinogenesis;Central carbon metabolism in cancer;Type II diabetes mellitus;Biosynthesis of amino acids;Glycolysis / Gluconeogenesis	COG0469	G:Carbohydrate transport and metabolism	PF00224.18;PF02887.13	PK;PK_C	Pyruvate kinase, barrel domain;Pyruvate kinase, alpha/beta domain	cytoplasmic	8	76	57.8	High
P14272	Plasma kallikrein OS=Rattus norvegicus OX=10116 GN=Klkb1 PE=1 SV=1	0.89375	-0.162057	0.01982	no change	yes	94.38	105.6	104	108.7	98.7	110.967	93.2	95.2	100.1	89.0333	BP:fibrinolysis;BP:liver regeneration;BP:blood coagulation;BP:plasminogen activation;BP:inflammatory response;BP:positive regulation of fibrinolysis;CC:extracellular space;MF:serine-type endopeptidase activity;	GO:0042730;GO:0097421;GO:0007596;GO:0031639;GO:0006954;GO:0051919;GO:0005615;GO:0004252	K01324	KLKB1	rno04610	Complement and coagulation cascades	COG5640	O:Posttranslational modification, protein turnover, chaperones	PF00089.23;PF00024.23;PF14295.3	Trypsin;PAN_1;PAN_4	Trypsin;PAN domain;PAN domain	plasma membrane	34	61	71.2	High
A0A0G2KAJ7	Collagen alpha-1(XII) chain OS=Rattus norvegicus OX=10116 GN=Col12a1 PE=1 SV=1	0.997802	-0.003174	0.9727	no change	no	99.88	100.1	102.5	101.6	101.3	95.1	83.5	95.6	115.5	104.9	------	------	K08132	COL12A	rno04974	Protein digestion and absorption	------	------	PF00041.18;PF00092.25;PF13519.3;PF16656.2;PF01391.15	fn3;VWA;VWA_2;Pur_ac_phosph_N;Collagen	Fibronectin type III domain;von Willebrand factor type A domain;von Willebrand factor type A domain;Purple acid Phosphatase, N-terminal domain;Collagen triple helix repeat	plasma membrane	31	11	342.3	High
P29534	Vascular cell adhesion protein 1 OS=Rattus norvegicus OX=10116 GN=Vcam1 PE=1 SV=1	0.89375	-0.162057	0.1011	no change	no	94.38	105.6	103.6	107.4	99.6	111.867	85.6	95.1	108.7	88.1333	BP:heterotypic cell-cell adhesion;BP:response to nicotine;BP:cell-matrix adhesion;BP:cardiac neuron differentiation;BP:leukocyte tethering or rolling;BP:cell chemotaxis;BP:response to zinc ion;BP:response to lipopolysaccharide;BP:response to hypoxia;BP:response to ionizing radiation;BP:innervation;BP:cellular response to tumor necrosis factor;BP:calcium-mediated signaling using intracellular calc…	GO:0034113;GO:0035094;GO:0007160;GO:0060945;GO:0050901;GO:0060326;GO:0010043;GO:0032496;GO:0001666;GO:0010212;GO:0060384;GO:0071356;GO:0035584;GO:1904646;GO:0140039;GO:0022614;GO:0009308;GO:0007584;GO:0045471;GO:0007155;GO:0002526;GO:0007157;GO:0042102;GO:0007568;GO:0002544;GO:0016032;GO:0035924;GO:0009897;GO:0005783;GO:0005794;GO:0005902;GO:0045177;GO:0002102;GO:0005615;GO:0042383;GO:0005887;GO:…	K06527	VCAM1, CD106	rno05143;rno04064;rno05144;rno04514;rno05418;rno04668;rno04933;rno04670;rno05166	African trypanosomiasis;NF-kappa B signaling pathway;Malaria;Cell adhesion molecule;Fluid shear stress and atherosclerosis;TNF signaling pathway;AGE-RAGE signaling pathway in diabetic complications;Leukocyte transendothelial migration;HTLV-I infection	------	------	PF07679.13;PF13927.3;PF05790.12;PF00047.22;PF13895.3;PF03921.11	I-set;Ig_3;C2-set;ig;Ig_2;ICAM_N	Immunoglobulin I-set domain;Immunoglobulin domain;Immunoglobulin C2-set domain;Immunoglobulin domain;Immunoglobulin domain;Intercellular adhesion molecule	plasma membrane	20	35	81.2	High
D3ZT94	Pentraxin 3 OS=Rattus norvegicus OX=10116 GN=Ptx3 PE=4 SV=1	1.58439	0.663926	0.005576	up	yes	122.6	77.38	69.3	74.2	68.9	97.1	120.8	122.9	143.9	102.9	BP:positive regulation of phagocytosis;BP:innate immune response;BP:opsonization;BP:negative regulation of viral entry into host cell;BP:negative regulation by host of viral glycoprotein metabolic process;BP:extracellular matrix organization;BP:response to yeast;BP:ovarian cumulus expansion;BP:positive regulation of nitric oxide biosynthetic process;BP:negative regulation by host of viral exo-alp…	GO:0050766;GO:0045087;GO:0008228;GO:0046597;GO:0044871;GO:0030198;GO:0001878;GO:0001550;GO:0045429;GO:0044869;GO:0005615;GO:0031012;GO:0046790;GO:0001849;GO:0001872;GO:0042802	------	------	------	------	------	------	PF00354.14;PF13385.3	Pentaxin;Laminin_G_3	Pentaxin family;Concanavalin A-like lectin/glucanases superfamily	ER	15	50	42	High
F1LRA5	Proteoglycan 4 OS=Rattus norvegicus OX=10116 GN=Prg4 PE=1 SV=2	2.40218	1.26434	0.00136	up	yes	141.2	58.78	58	58.9	57.9	60.3333	177.9	141.2	106.1	139.667	------	------	------	------	------	------	------	------	PF01033.14;PF00045.16	Somatomedin_B;Hemopexin	Somatomedin B domain;Hemopexin	ER	24	27	115.7	High
F1LXY6	Ig-like domain-containing protein OS=Rattus norvegicus OX=10116 PE=1 SV=2	0.70051	-0.513522	0.01583	down	yes	82.38	117.6	112	112.6	109	136.867	74.2	92.3	99.9	63.1333	------	------	------	------	------	------	------	------	PF07686.14	V-set	Immunoglobulin V-set domain	cytoplasmic	7	85	11.2	High
D3ZQN7	Laminin subunit beta 1 OS=Rattus norvegicus OX=10116 GN=Lamb1 PE=1 SV=3	0.997802	-0.003174	0.9775	no change	no	99.88	100.1	92.9	99.2	95.2	113.167	103.3	92.9	116.5	86.8333	BP:neuronal-glial interaction involved in cerebral cortex radial glia guided migration;BP:odontogenesis;BP:substrate adhesion-dependent cell spreading;BP:animal organ morphogenesis;BP:basement membrane assembly;BP:positive regulation of cell migration;BP:neuron projection development;BP:cell migration;BP:endodermal cell differentiation;BP:tissue development;CC:laminin-2 complex;CC:laminin-1 compl…	GO:0021812;GO:0042476;GO:0034446;GO:0009887;GO:0070831;GO:0030335;GO:0031175;GO:0016477;GO:0035987;GO:0009888;GO:0005607;GO:0005606;GO:0005615;GO:0043259;GO:0062023;GO:0043256;GO:0043257;GO:0005178;GO:0005201	K05636	LAMB1	rno05146;rno05145;rno05222;rno04151;rno04512;rno04510;rno05200	Amoebiasis;Toxoplasmosis;Small cell lung cancer;PI3K-Akt signaling pathway;ECM-receptor interaction;Focal adhesion;Pathways in cancer	------	------	PF00053.21;PF00055.14	Laminin_EGF;Laminin_N	Laminin EGF domain;Laminin N-terminal	extracellular	14	10	197.3	High
P08661	Mannose-binding protein C OS=Rattus norvegicus OX=10116 GN=Mbl2 PE=1 SV=2	0.715094	-0.483795	0.000124	down	yes	83.38	116.6	117.8	109	124.2	115.4	88.8	81	79.1	84.6	BP:protein oligomerization;BP:protein homotrimerization;BP:protein homooligomerization;BP:positive regulation of protein processing;BP:growth plate cartilage chondrocyte morphogenesis;BP:complement activation, lectin pathway;BP:complement activation, classical pathway;BP:positive regulation of complement activation;CC:extracellular space;CC:collagen-containing extracellular matrix;CC:extracellula…	GO:0051259;GO:0070207;GO:0051260;GO:0010954;GO:0003429;GO:0001867;GO:0006958;GO:0045917;GO:0005615;GO:0062023;GO:0031012;GO:0005581;GO:0005537;GO:0070273;GO:0005509;GO:0002020;GO:0005534;GO:0043621	K03991	MBL	rno05150;rno04145;rno04610	Staphylococcus aureus infection;Phagosome;Complement and coagulation cascades	------	------	PF00059.18;PF01391.15	Lectin_C;Collagen	Lectin C-type domain;Collagen triple helix repeat	ER	8	45	26	High
P04638	Apolipoprotein A-II OS=Rattus norvegicus OX=10116 GN=Apoa2 PE=2 SV=1	0.783943	-0.35118	0.1524	down	no	87.88	112.1	100.3	105.1	101.5	141.6	88.3	93.3	111.5	58.4	BP:negative regulation of lipase activity;BP:high-density lipoprotein particle remodeling;BP:low-density lipoprotein particle remodeling;BP:diacylglycerol catabolic process;BP:phospholipid efflux;BP:cholesterol transport;BP:protein stabilization;BP:phosphatidylcholine biosynthetic process;BP:lipoprotein metabolic process;BP:acute inflammatory response;BP:phospholipid catabolic process;BP:negative…	GO:0060192;GO:0034375;GO:0034374;GO:0046340;GO:0033700;GO:0030301;GO:0050821;GO:0006656;GO:0042157;GO:0002526;GO:0009395;GO:0002740;GO:0009749;GO:0034370;GO:0050766;GO:0031100;GO:0060621;GO:0043627;GO:0042632;GO:0042493;GO:0043691;GO:0008203;GO:0045416;GO:0010873;GO:0034380;GO:0018206;GO:0050995;GO:0034384;GO:0050996;GO:0033344;GO:0060695;GO:0018158;GO:0051384;GO:0010903;GO:0042627;GO:0034361;GO:…	K08758	APOA2	rno03320	PPAR signaling pathway	------	------	PF04711.10	ApoA-II	Apolipoprotein A-II	extracellular	4	53	11.4	High
Q38PF8	AHNAK 1 (Fragment) OS=Rattus norvegicus OX=10116 PE=2 SV=1	0.949123	-0.075333	0.6968	no change	no	97.38	102.6	115.1	106.1	105.7	83.6	111.9	68.3	92.9	116.4	------	------	------	------	------	------	------	------	------	------	------	cytoplasmic	3	23	27.4	High
Q01177	Plasminogen OS=Rattus norvegicus OX=10116 GN=Plg PE=2 SV=2	0.836272	-0.257956	4.8e-05	no change	yes	91.07	108.9	107	107.3	109.3	112.033	90.3	92	94	87.9667	BP:fibrinolysis;BP:mononuclear cell migration;BP:trophoblast giant cell differentiation;BP:blood coagulation;BP:tissue regeneration;BP:tissue remodeling;BP:proteolysis involved in cellular protein catabolic process;BP:labyrinthine layer blood vessel development;BP:myoblast differentiation;BP:trans-synaptic signaling by BDNF, modulating synaptic transmission;BP:muscle cell cellular homeostasis;CC:…	GO:0042730;GO:0071674;GO:0060707;GO:0007596;GO:0042246;GO:0048771;GO:0051603;GO:0060716;GO:0045445;GO:0099183;GO:0046716;GO:0019897;GO:0005615;GO:0005886;GO:0098978;GO:0098685;GO:0043231;GO:0004252;GO:0004175;GO:0019899;GO:0019900	K01315	PLG	rno05150;rno04080;rno04610;rno05164	Staphylococcus aureus infection;Neuroactive ligand-receptor interaction;Complement and coagulation cascades;Influenza A	COG5640	O:Posttranslational modification, protein turnover, chaperones	PF00051.15;PF00089.23;PF00024.23;PF13365.3;PF09342.8	Kringle;Trypsin;PAN_1;Trypsin_2;DUF1986	Kringle domain;Trypsin;PAN domain;Trypsin-like peptidase domain;Domain of unknown function	cytoplasmic	53	78	90.5	High
F1LQS6	RCG61833 OS=Rattus norvegicus OX=10116 GN=Xdh PE=1 SV=2	1.01441	0.020634	0.892	no change	no	100.7	99.27	105.7	102.2	106.1	83.0667	82	90.4	113.5	116.933	BP:negative regulation of vasculogenesis;BP:lactation;BP:negative regulation of gene expression;BP:negative regulation of protein kinase B signaling;BP:response to lipopolysaccharide;BP:response to aluminum ion;BP:cellular response to tumor necrosis factor;BP:response to azide;BP:negative regulation of endothelial cell differentiation;BP:positive regulation of reactive oxygen species metabolic pr…	GO:2001213;GO:0007595;GO:0010629;GO:0051898;GO:0032496;GO:0010044;GO:0071356;GO:0097184;GO:0045602;GO:2000379;GO:0006919;GO:0009115;GO:0009408;GO:0006150;GO:0007568;GO:0042542;GO:0071347;GO:1900747;GO:0034465;GO:1900745;GO:0001933;GO:0001937;GO:0005615;GO:0005777;GO:0016529;GO:0005829;GO:0004855;GO:0004854;GO:0071949;GO:0050660;GO:0043546;GO:0005506;GO:0042803;GO:0050421;GO:0009055;GO:0051537	K00106	XDH	rno00232;rno00230;rno04146;rno00983	Caffeine metabolism;Purine metabolism;Peroxisome;Drug metabolism - other enzymes	COG4631;COG4630	F:Nucleotide transport and metabolism;	PF02738.15;PF00941.18;PF01315.19;PF01799.17;PF03450.14;PF00111.24	Ald_Xan_dh_C2;FAD_binding_5;Ald_Xan_dh_C;Fer2_2;CO_deh_flav_C;Fer2	Molybdopterin-binding domain of aldehyde dehydrogenase;FAD binding domain in molybdopterin dehydrogenase;Aldehyde oxidase and xanthine dehydrogenase, a/b hammerhead domain;[2Fe-2S] binding domain;CO dehydrogenase flavoprotein C-terminal domain;2Fe-2S iron-sulfur cluster binding domain	cytoplasmic	41	42	146.2	High
A0A0G2K4I9	Coagulation factor XI OS=Rattus norvegicus OX=10116 GN=F11 PE=1 SV=1	1.00834	0.011976	0.8592	no change	no	100.4	99.57	100	103.2	94.4	100.667	108.2	105.4	88.8	99.3333	BP:blood coagulation;BP:plasminogen activation;BP:positive regulation of fibrinolysis;CC:extracellular space;MF:serine-type endopeptidase activity;MF:serine-type aminopeptidase activity;	GO:0007596;GO:0031639;GO:0051919;GO:0005615;GO:0004252;GO:0070009	------	------	------	------	COG5640	O:Posttranslational modification, protein turnover, chaperones	PF00089.23;PF00024.23;PF14295.3;PF13365.3	Trypsin;PAN_1;PAN_4;Trypsin_2	Trypsin;PAN domain;PAN domain;Trypsin-like peptidase domain	extracellular	26	46	69.6	High
Q4V8I9	UTP--glucose-1-phosphate uridylyltransferase OS=Rattus norvegicus OX=10116 GN=Ugp2 PE=1 SV=1	1.59803	0.67629	0.01706	up	yes	123	76.97	87.2	85.9	87.4	47.3667	118.2	112.6	108.7	152.633	BP:glycogen metabolic process;BP:UDP-glucose metabolic process;BP:glucose 1-phosphate metabolic process;CC:cytoplasm;MF:pyrimidine ribonucleotide binding;MF:metal ion binding;MF:UT;MF:identical protein binding;MF:glucose binding;	GO:0005977;GO:0006011;GO:0019255;GO:0005737;GO:0032557;GO:0046872;GO:0003983;GO:0042802;GO:0005536	K00963	UGP2, galU, galF	rno00500;rno00040;rno00052;rno00520	Starch and sucrose metabolism;Pentose and glucuronate interconversions;Galactose metabolism;Amino sugar and nucleotide sugar metabolism	COG4284	G:Carbohydrate transport and metabolism	PF01704.15	UDPGP	UTP--glucose-1-phosphate uridylyltransferase	cytoplasmic	28	68	57	High
G3V9M6	Fibrillin 1 OS=Rattus norvegicus OX=10116 GN=Fbn1 PE=1 SV=1	0.974038	-0.037951	0.7427	no change	no	98.67	101.3	96.4	93.1	99.4	116.433	110.7	97	103.4	83.5667	BP:skeletal system development;BP:activation of protein kinase A activity;BP:embryonic eye morphogenesis;BP:kidney development;BP:sequestering of TGFbeta in extracellular matrix;BP:sequestering of BMP in extracellular matrix;BP:negative regulation of osteoclast development;BP:cellular response to insulin-like growth factor stimulus;BP:metanephros development;BP:heart development;BP:glucose homeos…	GO:0001501;GO:0034199;GO:0048048;GO:0001822;GO:0035583;GO:0035582;GO:2001205;GO:1990314;GO:0001656;GO:0007507;GO:0042593;GO:0071560;GO:0010737;GO:0045671;GO:0006006;GO:0033627;GO:0043010;GO:0048050;GO:0031012;GO:0001527;GO:0005615;GO:0062023;GO:0005604;GO:0005576;GO:0005201;GO:0044877;GO:0042802;GO:0005509;GO:0005179;GO:0005178;GO:0008201	K06825	FBN1	------	------	------	------	PF07645.12;PF12662.4;PF14670.3;PF00008.24;PF00683.14;PF12947.4;PF06247.8	EGF_CA;cEGF;FXa_inhibition;EGF;TB;EGF_3;Plasmod_Pvs28	Calcium-binding EGF domain;Complement Clr-like EGF-like;Coagulation Factor Xa inhibitory site;EGF-like domain;TB domain;EGF domain;Pvs28 EGF domain	plasma membrane	28	11	311.7	High
M0RA79	Ig-like domain-containing protein OS=Rattus norvegicus OX=10116 PE=1 SV=1	0.741899	-0.430705	0.02373	down	yes	85.17	114.8	122.9	126.5	115.3	94.6333	75.8	78.6	80.9	105.367	------	------	------	------	------	------	------	------	PF07686.14	V-set	Immunoglobulin V-set domain	peroxisomal	7	84	11	High
Q6P9V6	Proteasome subunit alpha type OS=Rattus norvegicus OX=10116 GN=Psma5 PE=1 SV=1	1.14629	0.196974	0.04277	no change	yes	106.8	93.17	98.9	90.8	100.1	82.8667	103.6	101.4	105.2	117.133	BP:proteasome-mediated ubiquitin-dependent protein catabolic process;BP:proteasomal protein catabolic process;BP:proteasomal ubiquitin-independent protein catabolic process;CC:cytoplasm;CC:proteasome core complex;CC:cytosol;CC:nucleoplasm;CC:proteasome core complex, alpha-subunit complex;CC:proteasome complex;CC:nucleus;MF:endopeptidase activity;MF:threonine-type endopeptidase activity;	GO:0043161;GO:0010498;GO:0010499;GO:0005737;GO:0005839;GO:0005829;GO:0005654;GO:0019773;GO:0000502;GO:0005634;GO:0004175;GO:0004298	K02729	PSMA5	rno03050	Proteasome	COG0638	O:Posttranslational modification, protein turnover, chaperones	PF00227.23;PF10584.6	Proteasome;Proteasome_A_N	Proteasome subunit;Proteasome subunit A N-terminal signature	cytoplasmic	9	52	26.4	High
P02767	Transthyretin OS=Rattus norvegicus OX=10116 GN=Ttr PE=1 SV=1	0.930212	-0.104368	0.04575	no change	yes	96.37	103.6	106.6	98	105	104.833	102.3	96	92	95.1667	BP:thyroid hormone transport;BP:purine nucleobase metabolic process;BP:thyroid hormone metabolic process;BP:retinol metabolic process;CC:macromolecular complex;CC:extracellular space;MF:hormone activity;MF:thyroid hormone binding;MF:protein heterodimerization activity;MF:hormone binding;MF:identical protein binding;	GO:0070327;GO:0006144;GO:0042403;GO:0042572;GO:0032991;GO:0005615;GO:0005179;GO:0070324;GO:0046982;GO:0042562;GO:0042802	K20731	TTR	rno04918	Thyroid hormone synthesis	COG2351	F:Nucleotide transport and metabolism	PF00576.18	Transthyretin	HIUase/Transthyretin family	ER	10	57	15.7	High
F1M614	Laminin subunit alpha 2 OS=Rattus norvegicus OX=10116 GN=Lama2 PE=1 SV=3	0.939573	-0.089922	0.5011	no change	no	96.87	103.1	108.8	111	105.7	87.0333	80.9	92	101.6	112.967	------	------	K05637	LAMA1_2	rno05146;rno05145;rno05222;rno04151;rno04512;rno04510;rno05200	Amoebiasis;Toxoplasmosis;Small cell lung cancer;PI3K-Akt signaling pathway;ECM-receptor interaction;Focal adhesion;Pathways in cancer	COG0419	L:Replication, recombination and repair	PF00054.20;PF00053.21;PF02210.21;PF06008.11;PF00055.14;PF00052.15;PF06009.9;PF13385.3	Laminin_G_1;Laminin_EGF;Laminin_G_2;Laminin_I;Laminin_N;Laminin_B;Laminin_II;Laminin_G_3	Laminin G domain;Laminin EGF domain;Laminin G domain;Laminin Domain I;Laminin N-terminal;Laminin B;Laminin Domain II;Concanavalin A-like lectin/glucanases superfamily	plasma membrane	19	7	343.6	High
Q8R4I6	Actinin alpha 3 OS=Rattus norvegicus OX=10116 GN=Actn3 PE=1 SV=1	0.779093	-0.360133	0.2165	down	no	87.57	112.4	121.6	131.8	121.6	74.7333	70.9	75.3	78.8	125.267	BP:positive regulation of skeletal muscle tissue growth;BP:bone morphogenesis;BP:negative regulation of calcineurin-NFAT signaling cascade;BP:negative regulation of oxidative phosphorylation;BP:regulation of the force of skeletal muscle contraction;BP:regulation of aerobic respiration;BP:transition between fast and slow fiber;BP:positive regulation of bone mineralization involved in bone maturati…	GO:0048633;GO:0060349;GO:0070885;GO:0090324;GO:0014728;GO:1903715;GO:0014883;GO:1900159;GO:0006936;GO:0048743;GO:0045820;GO:0014732;GO:0090257;GO:0120163;GO:0031448;GO:0014894;GO:1901078;GO:1904025;GO:0030017;GO:0005903;GO:0030018;GO:0005865;GO:0005509;GO:0051015;GO:0030674;GO:0042803	K21073	ACTN2_3	rno05412	Arrhythmogenic right ventricular cardiomyopath	COG5069	Z:Cytoskeleton	PF00435.18;PF00307.28;PF08726.7;PF11971.5;PF00036.29;PF13499.3	Spectrin;CH;EFhand_Ca_insen;CAMSAP_CH;EF-hand_1;EF-hand_7	Spectrin repeat;Calponin homology;Ca2+ insensitive EF hand;CAMSAP CH domain;EF hand;EF-hand domain pair	cytoplasmic	14	22	102.9	High
P09495	Tropomyosin alpha-4 chain OS=Rattus norvegicus OX=10116 GN=Tpm4 PE=1 SV=3	0.76496	-0.386543	0.05492	down	no	86.67	113.3	122.1	101.4	133.1	96.7333	93.5	78.6	71.3	103.267	BP:actin filament organization;BP:muscle contraction;CC:cytoplasm;CC:actin cytoskeleton;CC:stress fiber;CC:cortical cytoskeleton;CC:podosome;CC:actin filament;MF:protein heterodimerization activity;MF:actin filament binding;MF:metal ion binding;MF:identical protein binding;MF:protein homodimerization activity;	GO:0007015;GO:0006936;GO:0005737;GO:0015629;GO:0001725;GO:0030863;GO:0002102;GO:0005884;GO:0046982;GO:0051015;GO:0046872;GO:0042802;GO:0042803	K10375	TPM4	rno05414;rno04261;rno04260;rno05410	Dilated cardiomyopathy;Adrenergic signaling in cardiomyocytes;Cardiac muscle contraction;Hypertrophic cardiomyopath	------	------	PF00261.17;PF12718.4	Tropomyosin;Tropomyosin_1	Tropomyosin;Tropomyosin like	cytoplasmic	9	46	28.5	High
D3ZZ08	Ig-like domain-containing protein OS=Rattus norvegicus OX=10116 PE=1 SV=2	0.993719	-0.00909	0.9674	no change	no	99.67	100.3	110.1	95.5	121.6	74.0333	75.3	89.4	108	125.967	------	------	------	------	------	------	------	------	PF07686.14;PF13927.3	V-set;Ig_3	Immunoglobulin V-set domain;Immunoglobulin domain	extracellular	4	43	13.2	High
Q9JJ49	Titin (Fragment) OS=Rattus norvegicus OX=10116 PE=2 SV=1	0.703322	-0.507743	0.1512	down	no	82.57	117.4	105	113.7	98.6	152.433	125	96.1	61.6	47.5667	BP:heart morphogenesis;BP:striated muscle myosin thick filament assembly;BP:skeletal muscle myosin thick filament assembly;BP:skeletal muscle thin filament assembly;BP:regulation of relaxation of cardiac muscle;BP:positive regulation of gene expression;BP:response to calcium ion;BP:cardiac muscle contraction;BP:detection of muscle stretch;BP:in utero embryonic development;BP:ventricular system de…	GO:0003007;GO:0071688;GO:0030241;GO:0030240;GO:1901897;GO:0010628;GO:0051592;GO:0060048;GO:0035995;GO:0001701;GO:0021591;GO:0007512;GO:0003300;GO:0010737;GO:0055002;GO:0055003;GO:0006936;GO:0055008;GO:0048769;GO:0050790;GO:0045214;GO:0001756;GO:0007507;GO:0045859;GO:0050714;GO:0043056;GO:0048739;GO:0060419;GO:0031674;GO:0030016;GO:0030017;GO:0031672;GO:0005859;GO:0030018;GO:0031430;GO:0000794;GO:…	K12567	TTN	rno05414;rno05410	Dilated cardiomyopathy;Hypertrophic cardiomyopath	------	------	PF00041.18;PF16656.2	fn3;Pur_ac_phosph_N	Fibronectin type III domain;Purple acid Phosphatase, N-terminal domain	cytoplasmic	4	28	22.3	High
A0A0G2JSH5	Serum albumin OS=Rattus norvegicus OX=10116 GN=Alb PE=1 SV=1	0.928255	-0.107408	0.7855	no change	no	96.26	103.7	85.2	86.7	83.6	159.467	113.8	117	113.7	40.5333	BP:maintenance of mitochondrion location;BP:vasodilation;BP:negative regulation of apoptotic process;BP:response to mercury ion;BP:positive regulation of circadian sleep/wake cycle, non-REM sleep;BP:response to nutrient;BP:cellular response to starvation;BP:response to organic substance;BP:response to platinum ion;BP:negative regulation of protein oligomerization;CC:endoplasmic reticulum;CC:extra…	GO:0051659;GO:0042311;GO:0043066;GO:0046689;GO:0046010;GO:0007584;GO:0009267;GO:0010033;GO:0070541;GO:0032460;GO:0005783;GO:0005615;GO:0005794;GO:0005604;GO:0070062;GO:0032991;GO:0015643;GO:0019899;GO:0008144;GO:0030170;GO:0003677;GO:0051087;GO:0005504;GO:0046872;GO:1903981;GO:0042802;GO:0140272;GO:0019825;GO:0008270	K16141	ALB	rno04918	Thyroid hormone synthesis	------	------	PF00273.17	Serum_albumin	Serum albumin family	extracellular	4	90	68.7	High
F1LMU0	Myosin heavy chain 2 OS=Rattus norvegicus OX=10116 GN=Myh4 PE=1 SV=1	1.30475	0.383772	0.3684	up	no	113.2	86.76	102.3	102.7	96.6	45.4333	143.3	104.4	50.7	154.567	BP:response to gravity;BP:response to muscle stretch;BP:muscle contraction;BP:response to activity;BP:response to muscle activity;BP:muscle structure development;CC:myosin filament;CC:myofibril;CC:myosin complex;MF:actin filament binding;MF:calmodulin binding;MF:double-stranded RNA binding;MF:motor activity;MF:ATP binding;	GO:0009629;GO:0035994;GO:0006936;GO:0014823;GO:0014850;GO:0061061;GO:0032982;GO:0030016;GO:0016459;GO:0051015;GO:0005516;GO:0003725;GO:0003774;GO:0005524	K10352	MYH	rno04530	Tight junction	COG5022	Z:Cytoskeleton	PF00063.18;PF01576.16;PF02736.16	Myosin_head;Myosin_tail_1;Myosin_N	Myosin head;Myosin tail;Myosin N-terminal SH3-like domain	nuclear	28	39	222.7	High
Q63514	C4b-binding protein alpha chain OS=Rattus norvegicus OX=10116 GN=C4bpa PE=2 SV=1	1.2402	0.31057	0.01068	up	yes	110.7	89.26	90	92	88.4	86.6333	121.8	113.3	94.5	113.367	BP:positive regulation of protein catabolic process;BP:innate immune response;BP:immune response;BP:complement activation, classical pathway;BP:negative regulation of complement activation, classical pathway;CC:extracellular space;CC:extracellular region;CC:other organism cell;MF:complement binding;	GO:0045732;GO:0045087;GO:0006955;GO:0006958;GO:0045959;GO:0005615;GO:0005576;GO:0044216;GO:0001848	K04002	C4BPA	rno05133;rno04610	Pertussis;Complement and coagulation cascades	------	------	PF00084.17	Sushi	Sushi repeat	extracellular	37	66	62.2	High
A0A0H2UHA1	Mannan-binding lectin serine protease 1 OS=Rattus norvegicus OX=10116 GN=Masp1 PE=1 SV=1	1.02882	0.040983	0.2358	no change	no	101.4	98.56	96.9	100.9	94.3	102.133	103.5	101.9	102.5	97.8667	BP:complement activation, lectin pathway;BP:complement activation;CC:extracellular space;MF:serine-type endopeptidase activity;MF:calcium-dependent protein binding;MF:calcium ion binding;MF:protein homodimerization activity;	GO:0001867;GO:0006956;GO:0005615;GO:0004252;GO:0048306;GO:0005509;GO:0042803	K03992	MASP1	rno05150;rno04610	Staphylococcus aureus infection;Complement and coagulation cascades	COG5640	O:Posttranslational modification, protein turnover, chaperones	PF00089.23;PF00431.17;PF00084.17;PF14670.3;PF07645.12	Trypsin;CUB;Sushi;FXa_inhibition;EGF_CA	Trypsin;CUB domain;Sushi repeat;Coagulation Factor Xa inhibitory site;Calcium-binding EGF domain	plasma membrane	10	38	80.1	High
A0A0G2K8K3	Heparin cofactor 2 OS=Rattus norvegicus OX=10116 GN=Serpind1 PE=1 SV=1	1.07084	0.098739	0.4614	no change	no	103.4	96.56	92.5	95.4	87.4	110.933	93.3	115.3	116.1	89.0667	BP:negative regulation of endopeptidase activity;BP:blood coagulation;CC:extracellular space;MF:heparin binding;MF:serine-type endopeptidase inhibitor activity;	GO:0010951;GO:0007596;GO:0005615;GO:0008201;GO:0004867	K03912	SERPIND1, HCF2	rno04610	Complement and coagulation cascades	COG4826	O:Posttranslational modification, protein turnover, chaperones	PF00079.17	Serpin	Serpin	cytoplasmic	17	42	58	High
Q5I0M3	Complement component factor h-like 1 OS=Rattus norvegicus OX=10116 GN=Cfhr1 PE=1 SV=1	1.422	0.507918	0.01806	up	yes	117.4	82.56	86.4	83.3	87.3	73.2333	134.7	120.5	87.7	126.767	------	------	------	------	------	------	------	------	PF00084.17	Sushi	Sushi repeat	extracellular	11	64	30.6	High
D4ACR1	Ig-like domain-containing protein OS=Rattus norvegicus OX=10116 PE=1 SV=2	1.1911	0.252297	0.1282	no change	no	108.7	91.26	93.6	82.8	101.2	87.4333	82.3	117	123.1	112.567	------	------	------	------	------	------	------	------	PF07686.14	V-set	Immunoglobulin V-set domain	ER	5	67	13.7	High
P02761	Major urinary protein OS=Rattus norvegicus OX=10116 PE=1 SV=1	0.698895	-0.516851	0.1081	down	no	82.26	117.7	107.5	104.9	108.2	150.267	115.7	99.7	63.9	49.7333	BP:positive regulation of glucose metabolic process;BP:aerobic respiration;BP:positive regulation of protein kinase B signaling;BP:positive regulation of lipid metabolic process;BP:energy reserve metabolic process;BP:negative regulation of gluconeogenesis;BP:negative regulation of lipid biosynthetic process;BP:cellular response to lipid;BP:negative regulation of transcription, DNA-templated;BP:lo…	GO:0010907;GO:0009060;GO:0051897;GO:0045834;GO:0006112;GO:0045721;GO:0051055;GO:0071396;GO:0045892;GO:0045475;GO:0061179;GO:0070584;GO:0031649;GO:0042593;GO:0010628;GO:0010888;GO:0005615;GO:0005634;GO:0005829;GO:0036094;GO:0005550;GO:0005009	------	------	------	------	------	------	PF00061.20	Lipocalin	Lipocalin / cytosolic fatty-acid binding protein family	ER	11	60	20.7	High
F1M3X3	Ig-like domain-containing protein OS=Rattus norvegicus OX=10116 PE=4 SV=2	0.540524	-0.88757	0.006724	down	yes	70.16	129.8	136.4	102.4	164.4	116.067	58.9	61.7	76.1	83.9333	------	------	------	------	------	------	------	------	PF07686.14	V-set	Immunoglobulin V-set domain	ER	4	65	13	High
A0A0G2K245	Ig-like domain-containing protein OS=Rattus norvegicus OX=10116 PE=1 SV=1	0.865299	-0.20873	0.04488	no change	yes	92.76	107.2	108.2	112.3	105.3	103.167	83.3	84.8	106.1	96.8333	------	------	------	------	------	------	------	------	PF07686.14	V-set	Immunoglobulin V-set domain	mitochondrial	2	38	12.6	High
P59996	Proprotein convertase subtilisin/kexin type 9 OS=Rattus norvegicus OX=10116 GN=Pcsk9 PE=1 SV=1	1.3021	0.380835	0.004121	up	yes	113.1	86.86	91.7	90.7	89.9	75.1333	105.7	107.6	114.4	124.867	BP:positive regulation of low-density lipoprotein particle receptor catabolic process;BP:negative regulation of receptor-mediated endocytosis involved in cholesterol transport;BP:low-density lipoprotein particle receptor catabolic process;BP:negative regulation of low-density lipoprotein particle receptor binding;BP:liver development;BP:lipoprotein metabolic process;BP:lysosomal transport;BP:cell…	GO:0032805;GO:1905601;GO:0032802;GO:1905596;GO:0001889;GO:0042157;GO:0007041;GO:0032869;GO:1905598;GO:0001822;GO:0001920;GO:0006644;GO:0030182;GO:0006641;GO:0006915;GO:0002092;GO:0009267;GO:0016485;GO:0042632;GO:0022008;GO:0008203;GO:0016540;GO:0043523;GO:0010989;GO:2000650;GO:0043525;GO:0005770;GO:0005737;GO:0005615;GO:0030134;GO:1990667;GO:0009986;GO:0005794;GO:0005791;GO:0048471;GO:1990666;GO:…	K13050	PCSK9	------	------	COG1404	O:Posttranslational modification, protein turnover, chaperones	PF00082.19	Peptidase_S8	Subtilase family	ER	26	57	74.7	High
Q6MG73	Complement C2 OS=Rattus norvegicus OX=10116 GN=C2 PE=1 SV=1	1.158	0.211631	0.0115	no change	yes	107.3	92.66	91	95.4	88.4	95.8333	98.8	110.8	115.5	104.167	BP:complement activation, classical pathway;BP:response to nutrient;BP:positive regulation of apoptotic cell clearance;CC:extracellular region;MF:serine-type endopeptidase activity;	GO:0006958;GO:0007584;GO:2000427;GO:0005576;GO:0004252	K01332	C2	rno05150;rno05133;rno04610;rno05322	Staphylococcus aureus infection;Pertussis;Complement and coagulation cascades;Systemic lupus erythematosus	COG5640	O:Posttranslational modification, protein turnover, chaperones	PF00092.25;PF00089.23;PF00084.17;PF13519.3	VWA;Trypsin;Sushi;VWA_2	von Willebrand factor type A domain;Trypsin;Sushi repeat;von Willebrand factor type A domain	extracellular	34	54	83.6	High
P14630	Apolipoprotein M OS=Rattus norvegicus OX=10116 GN=Apom PE=1 SV=2	1.24775	0.319331	0.02428	up	yes	111	88.96	84.3	82.1	85.6	103.833	112.9	122.2	112.9	96.1667	BP:high-density lipoprotein particle remodeling;BP:negative regulation of plasma lipoprotein particle oxidation;BP:high-density lipoprotein particle clearance;BP:response to glucose;BP:cholesterol efflux;BP:lipoprotein metabolic process;BP:reverse cholesterol transport;BP:high-density lipoprotein particle assembly;CC:very-low-density lipoprotein particle;CC:discoidal high-density lipoprotein part…	GO:0034375;GO:0034445;GO:0034384;GO:0009749;GO:0033344;GO:0042157;GO:0043691;GO:0034380;GO:0034361;GO:0034365;GO:0034366;GO:0034362;GO:0034364;GO:0005615;GO:0005319;GO:0016209;GO:0005543	------	------	------	------	------	------	PF11032.5	ApoM	ApoM domain	extracellular	10	68	21.5	High
G3V826	Transketolase OS=Rattus norvegicus OX=10116 GN=Tkt PE=1 SV=1	0.898955	-0.153679	0.3218	no change	no	94.66	105.3	110.9	115.3	109.1	85.9667	96	78.9	89.7	114.033	BP:glyceraldehyde-3-phosphate biosynthetic process;BP:regulation of growth;BP:ribose phosphate biosynthetic process;BP:pentose-phosphate shunt;BP:pentose-phosphate shunt, non-oxidative branch;CC:nuclear speck;CC:intracellular membrane-bounded organelle;CC:myelin sheath;CC:endoplasmic reticulum membrane;CC:nucleoplasm;CC:peroxisome;CC:nuclear body;MF:transketolase activity;MF:thiamine pyrophosphat…	GO:0046166;GO:0040008;GO:0046390;GO:0006098;GO:0009052;GO:0016607;GO:0043231;GO:0043209;GO:0005789;GO:0005654;GO:0005777;GO:0016604;GO:0004802;GO:0030976;GO:0000287;GO:0030246;GO:0003824;GO:0048037;GO:0048029;GO:0042803	K00615	E2.2.1.1, tktA, tktB	rno01200;rno01230;rno00030	Carbon metabolism;Biosynthesis of amino acids;Pentose phosphate pathway	COG0021	G:Carbohydrate transport and metabolism	PF00456.18;PF02779.21;PF02780.17;PF00676.17	Transketolase_N;Transket_pyr;Transketolase_C;E1_dh	Transketolase, thiamine diphosphate binding domain;Transketolase, pyrimidine binding domain;Transketolase, C-terminal domain;Dehydrogenase E1 component	peroxisomal	12	26	71.1	High
P31722	Complement C1q subcomponent subunit C OS=Rattus norvegicus OX=10116 GN=C1qc PE=1 SV=2	1.0024	0.003463	0.9797	no change	no	100.1	99.86	107.3	106.1	106.2	79.8333	89.7	99.8	90.8	120.167	BP:negative regulation of macrophage differentiation;BP:innate immune response;BP:negative regulation of granulocyte differentiation;BP:synapse disassembly;BP:complement activation, classical pathway;CC:collagen trimer;CC:cell;CC:extracellular region;CC:postsynapse;	GO:0045650;GO:0045087;GO:0030853;GO:0098883;GO:0006958;GO:0005581;GO:0005623;GO:0005576;GO:0098794	K03988	C1QG	rno05020;rno05150;rno05142;rno05133;rno04610;rno05322	Prion diseases;Staphylococcus aureus infection;Chagas diseas;Pertussis;Complement and coagulation cascades;Systemic lupus erythematosus	------	------	PF00386.18;PF01391.15	C1q;Collagen	C1q domain;Collagen triple helix repeat	extracellular	6	32	25.7	High
Q923Z2	Tropomyosin 1, alpha, isoform CRA_a OS=Rattus norvegicus OX=10116 GN=Tpm1 PE=1 SV=1	0.977844	-0.032324	0.9381	no change	no	98.86	101.1	122.4	127.5	111.7	42.8667	69.8	84.8	83.7	157.133	------	------	------	------	------	------	------	------	PF00261.17;PF12718.4	Tropomyosin;Tropomyosin_1	Tropomyosin;Tropomyosin like	cytoplasmic	5	36	32.8	High
O88656	Actin-related protein 2/3 complex subunit 1B OS=Rattus norvegicus OX=10116 GN=Arpc1b PE=1 SV=3	1.39588	0.481173	0.01552	up	yes	116.5	83.46	89.3	85.8	93	65.7333	110.2	98.4	123.3	134.267	BP:response to estradiol;BP:Arp2/3 complex-mediated actin nucleation;BP:response to estrogen;CC:cytoplasm;CC:nucleus;CC:tubulobulbar complex;CC:Arp2/3 protein complex;MF:structural constituent of cytoskeleton;MF:actin filament binding;MF:actin binding;MF:macromolecular complex binding;	GO:0032355;GO:0034314;GO:0043627;GO:0005737;GO:0005634;GO:0036284;GO:0005885;GO:0005200;GO:0051015;GO:0003779;GO:0044877	K05757	ARPC1A_B	rno04144;rno05132;rno05100;rno04810;rno04666	Endocytosis;Salmonella infection;Bacterial invasion of epithelial cells;Regulation of actin cytoskeleton;Fc gamma R-mediated phagocytosis	------	------	PF00400.29;PF12894.4	WD40;ANAPC4_WD40	WD domain, G-beta repeat;Anaphase-promoting complex subunit 4 WD40 domain	cytoplasmic	7	25	41	High
M0RBX3	Ig-like domain-containing protein OS=Rattus norvegicus OX=10116 PE=4 SV=2	1.00642	0.009235	0.9712	no change	no	100.3	99.66	100.1	105.7	91	101.833	60.9	94.5	147.8	98.1667	------	------	------	------	------	------	------	------	PF07686.14;PF13927.3	V-set;Ig_3	Immunoglobulin V-set domain;Immunoglobulin domain	ER	4	48	13	High
P19939	Apolipoprotein C-I OS=Rattus norvegicus OX=10116 GN=Apoc1 PE=3 SV=1	0.86704	-0.205829	0.2726	no change	no	92.86	107.1	99	89.4	115.7	124.467	114.2	99.8	81.9	75.5333	BP:lipoprotein metabolic process;BP:regulation of lipid transport;BP:lipid transport;CC:very-low-density lipoprotein particle;CC:high-density lipoprotein particle;	GO:0042157;GO:0032368;GO:0006869;GO:0034361;GO:0034364	------	------	------	------	------	------	PF04691.9	ApoC-I	Apolipoprotein C-I	extracellular	4	31	9.9	High
D4A917	Latent-transforming growth factor beta-binding protein 4 OS=Rattus norvegicus OX=10116 GN=Ltbp4 PE=1 SV=2	0.842949	-0.246482	0.2869	no change	no	91.46	108.5	121.2	117.5	114.2	81.1667	84	65.2	97.8	118.833	BP:hormone secretion;BP:regulation of proteolysis;BP:transforming growth factor beta receptor signaling pathway;CC:collagen-containing extracellular matrix;MF:calcium ion binding;MF:transforming growth factor beta binding;	GO:0046879;GO:0030162;GO:0007179;GO:0062023;GO:0005509;GO:0050431	K08023	LTBP2_3_4	------	------	------	------	PF07645.12;PF12662.4;PF00683.14;PF00008.24;PF12947.4;PF14670.3	EGF_CA;cEGF;TB;EGF;EGF_3;FXa_inhibition	Calcium-binding EGF domain;Complement Clr-like EGF-like;TB domain;EGF-like domain;EGF domain;Coagulation Factor Xa inhibitory site	extracellular	9	6	174.4	High
F1LVL2	Inducible T-cell co-stimulator ligand OS=Rattus norvegicus OX=10116 GN=Icoslg PE=1 SV=3	0.837868	-0.255206	0.4216	no change	no	91.16	108.8	128.9	127.3	113	66.0667	77.3	77.8	75.6	133.933	BP:regulation of immune response;BP:T cell receptor signaling pathway;CC:external side of plasma membrane;CC:integral component of membrane;MF:receptor binding;	GO:0050776;GO:0050852;GO:0009897;GO:0016021;GO:0005102	K06710	ICOSLG, ICOSL, CD275	rno04514;rno04672	Cell adhesion molecule;Intestinal immune network for IgA production	------	------	PF07686.14;PF08205.9;PF13927.3;PF00047.22	V-set;C2-set_2;Ig_3;ig	Immunoglobulin V-set domain;CD80-like C2-set immunoglobulin domain;Immunoglobulin domain;Immunoglobulin domain	plasma membrane	1	2	34.8	High
P02651	Apolipoprotein A-IV OS=Rattus norvegicus OX=10116 GN=Apoa4 PE=1 SV=2	0.680252	-0.555859	0.000221	down	yes	80.95	119	117.8	118.3	117.5	122.6	93.3	82	71.1	77.4	BP:very-low-density lipoprotein particle remodeling;BP:lipid transport;BP:regulation of intestinal cholesterol absorption;BP:reverse cholesterol transport;BP:positive regulation of lipoprotein lipase activity;BP:lipoprotein metabolic process;BP:cholesterol homeostasis;BP:response to food;BP:peripheral nervous system axon regeneration;BP:regulation of cholesterol transport;BP:positive regulation o…	GO:0034372;GO:0006869;GO:0030300;GO:0043691;GO:0051006;GO:0042157;GO:0042632;GO:0032094;GO:0014012;GO:0032374;GO:0010898;GO:0045723;GO:0070328;GO:0010873;GO:0034014;GO:0034380;GO:0019433;GO:0033344;GO:0006695;GO:0033700;GO:0046470;GO:0046889;GO:0034364;GO:0042627;GO:0045202;GO:0060228;GO:0005543;GO:0031210;GO:0017127;GO:0015485	K08760	APOA4	rno04975;rno04977	Fat digestion and absorption;Vitamin digestion and absorption	------	------	PF01442.15;PF12732.4;PF04513.9;PF07464.8;PF07902.8;PF16043.2	Apolipoprotein;YtxH;Baculo_PEP_C;ApoLp-III;Gp58;DUF4795	Apolipoprotein A1/A4/E domain;YtxH-like protein;Baculovirus polyhedron envelope protein, PEP, C terminus;Apolipophorin-III precursor;gp58-like protein;Domain of unknown function	extracellular	29	75	44.4	High
Q5M7T5	Serine (Or cysteine) peptidase inhibitor, clade C (Antithrombin), member 1 OS=Rattus norvegicus OX=10116 GN=Serpinc1 PE=1 SV=1	1.16983	0.226301	0.2138	no change	no	107.8	92.15	85.7	86.9	82.7	113.3	129	111.3	104.3	86.7	BP:response to nutrient;BP:acute inflammatory response to antigenic stimulus;BP:lactation;BP:regulation of blood coagulation, intrinsic pathway;BP:negative regulation of endopeptidase activity;CC:extracellular space;MF:protease binding;MF:serine-type endopeptidase inhibitor activity;MF:heparin binding;MF:identical protein binding;	GO:0007584;GO:0002438;GO:0007595;GO:2000266;GO:0010951;GO:0005615;GO:0002020;GO:0004867;GO:0008201;GO:0042802	K03911	SERPINC1, AT3	rno04610	Complement and coagulation cascades	COG4826	O:Posttranslational modification, protein turnover, chaperones	PF00079.17	Serpin	Serpin	extracellular	28	66	52.2	High
Q6P6Q2	Keratin, type II cytoskeletal 5 OS=Rattus norvegicus OX=10116 GN=Krt5 PE=1 SV=1	1.17219	0.229205	0.7251	no change	no	107.9	92.05	79.3	71.5	74.7	142.7	226.1	75.5	72.8	57.3	CC:keratin filament;	GO:0045095	K07605	KRT2	------	------	------	------	PF00038.18;PF16208.2;PF07926.9;PF13166.3	Filament;Keratin_2_head;TPR_MLP1_2;AAA_13	Intermediate filament protein;Keratin type II head;TPR/MLP1/MLP2-like protein;AAA domain	mitochondrial	11	27	61.8	High
A0A0G2K0N6	Ig-like domain-containing protein OS=Rattus norvegicus OX=10116 PE=1 SV=1	0.729671	-0.454681	0.001963	down	yes	84.35	115.6	112.4	120.5	106.4	123.2	97.4	83.9	79.3	76.8	------	------	------	------	------	------	------	------	PF07686.14;PF13927.3;PF07679.13	V-set;Ig_3;I-set	Immunoglobulin V-set domain;Immunoglobulin domain;Immunoglobulin I-set domain	cytoplasmic	4	54	10.7	High
B2RYM1	Angiopoietin-like 6 OS=Rattus norvegicus OX=10116 GN=Angptl6 PE=1 SV=1	1.01258	0.018038	0.8345	no change	no	100.6	99.35	103.7	101.7	103.4	88.6	101.8	101.1	88.3	111.4	CC:secretory granule;	GO:0030141	------	------	------	------	------	------	PF00147.15	Fibrinogen_C	Fibrinogen beta and gamma chains, C-terminal globular domain	ER	11	25	50.9	High
Q4KM75	CD5 antigen-like OS=Rattus norvegicus OX=10116 GN=Cd5l PE=1 SV=1	0.811051	-0.302136	0.2172	down	no	89.54	110.4	119.9	127.8	114.4	79.6333	73.5	75.7	88.6	120.367	BP:regulation of complement activation;BP:positive regulation of complement-dependent cytotoxicity;CC:cell surface;CC:plasma membrane;MF:scavenger receptor activity;	GO:0030449;GO:1903661;GO:0009986;GO:0005886;GO:0005044	------	------	------	------	------	------	PF00530.15;PF15494.3	SRCR;SRCR_2	Scavenger receptor cysteine-rich domain;Scavenger receptor cysteine-rich domain	extracellular	20	44	37.8	High
G3V679	Transferrin receptor protein 1 OS=Rattus norvegicus OX=10116 GN=Tfrc PE=1 SV=1	0.91881	-0.122162	0.1445	no change	no	95.74	104.2	104.8	95.8	111.5	104.833	105.4	96.1	86.3	95.1667	BP:cellular response to drug;BP:positive regulation of bone resorption;BP:cellular response to leukemia inhibitory factor;BP:positive regulation of isotype switching;BP:cellular iron ion homeostasis;BP:positive regulation of B cell proliferation;BP:osteoclast differentiation;BP:positive regulation of T cell proliferation;BP:receptor internalization;BP:transferrin transport;CC:external side of pla…	GO:0035690;GO:0045780;GO:1990830;GO:0045830;GO:0006879;GO:0030890;GO:0030316;GO:0042102;GO:0031623;GO:0033572;GO:0009897;GO:0055037;GO:0005905;GO:1990712;GO:0010008;GO:0070062;GO:0048471;GO:0005887;GO:0016323;GO:0005769;GO:0004998;GO:0042803;GO:0003725	K06503	TFRC, CD71	rno04144;rno04066;rno04640;rno04216;rno04145	Endocytosis;HIF-1 signaling pathway;Hematopoietic cell lineage;Ferroptosis;Phagosome	COG2234	R:General function prediction only	PF04389.14;PF04253.12;PF02225.19	Peptidase_M28;TFR_dimer;PA	Peptidase family M28;Transferrin receptor-like dimerisation domain;PA domain	cytoplasmic	20	28	85.8	High
M0R9U2	Ig-like domain-containing protein OS=Rattus norvegicus OX=10116 PE=1 SV=1	0.566928	-0.818763	0.000236	down	yes	72.34	127.6	133.4	138.6	124.1	114.433	65.6	72.5	65.7	85.5667	------	------	------	------	------	------	------	------	PF07686.14;PF13927.3	V-set;Ig_3	Immunoglobulin V-set domain;Immunoglobulin domain	mitochondrial	5	84	10.8	High
Q6PDW4	Proteasome subunit beta OS=Rattus norvegicus OX=10116 GN=Psmb1 PE=1 SV=1	1.14897	0.200339	0.05421	no change	no	106.9	93.04	97.1	95.3	98.1	81.6667	97.1	107.1	105.2	118.333	BP:proteolysis involved in cellular protein catabolic process;BP:proteasome-mediated ubiquitin-dependent protein catabolic process;BP:proteasomal protein catabolic process;BP:proteasomal ubiquitin-independent protein catabolic process;CC:cytoplasm;CC:proteasome core complex;CC:nucleus;CC:proteasome core complex, beta-subunit complex;MF:endopeptidase activity;MF:threonine-type endopeptidase activi…	GO:0051603;GO:0043161;GO:0010498;GO:0010499;GO:0005737;GO:0005839;GO:0005634;GO:0019774;GO:0004175;GO:0004298	K02732	PSMB1	rno03050	Proteasome	COG0638	O:Posttranslational modification, protein turnover, chaperones	PF00227.23	Proteasome	Proteasome subunit	cytoplasmic	10	55	26.4	High
P61751	ADP-ribosylation factor 4 OS=Rattus norvegicus OX=10116 GN=Arf4 PE=2 SV=2	0.551125	-0.859549	0.003497	down	yes	71.04	128.9	141.5	140.1	130.8	103.333	57.3	65.8	64.4	96.6667	BP:protein ADP-ribosylation;BP:learning;BP:response to axon injury;BP:protein localization to cilium;BP:apical protein localization;BP:intracellular protein transport;BP:negative regulation of apoptotic process;BP:regulation of postsynapse organization;BP:cell migration;BP:dendritic spine development;BP:regulation of synapse organization;BP:regulation of reactive oxygen species metabolic process;…	GO:0006471;GO:0007612;GO:0048678;GO:0061512;GO:0045176;GO:0006886;GO:0043066;GO:0099175;GO:0016477;GO:0060996;GO:0050807;GO:2000377;GO:0031584;GO:0007173;GO:0007420;GO:0006893;GO:0045197;GO:0006890;GO:0016192;GO:0045944;GO:0005737;GO:0005794;GO:0005886;GO:0032587;GO:0043197;GO:0005829;GO:0098978;GO:0005525;GO:0005154	K07939	ARF4	------	------	COG1100	R:General function prediction only	PF00025.18;PF09439.7;PF00071.19;PF08477.10;PF00503.17;PF04670.9	Arf;SRPRB;Ras;Roc;G-alpha;Gtr1_RagA	ADP-ribosylation factor family;Signal recognition particle receptor beta subunit;Ras family;Ras of Complex, Roc, domain of DAPkinase;G-protein alpha subunit;Gtr1/RagA G protein conserved region	mitochondrial	1	23	20.4	High
D3ZFH5	Inter-alpha-trypsin inhibitor heavy chain 2 OS=Rattus norvegicus OX=10116 GN=Itih2 PE=1 SV=3	0.963949	-0.052971	0.2976	no change	no	98.13	101.8	98.6	99.6	102.1	107.067	94.3	101.8	103.5	92.9333	------	------	------	------	------	------	COG2304	R:General function prediction only	PF08487.7;PF00092.25;PF13768.3;PF06668.9;PF13519.3	VIT;VWA;VWA_3;ITI_HC_C;VWA_2	Vault protein inter-alpha-trypsin domain;von Willebrand factor type A domain;von Willebrand factor type A domain;Inter-alpha-trypsin inhibitor heavy chain C-terminus;von Willebrand factor type A domain	ER	40	57	92.3	High
P24090	Alpha-2-HS-glycoprotein OS=Rattus norvegicus OX=10116 GN=Ahsg PE=1 SV=2	0.904095	-0.145453	0.009552	no change	yes	94.93	105	107.1	103.2	106.7	103.167	99.4	95.6	87.9	96.8333	BP:positive regulation of phagocytosis;BP:positive regulation of bone resorption;BP:negative regulation of endopeptidase activity;BP:negative regulation of cell growth;BP:animal organ regeneration;BP:regulation of inflammatory response;BP:male gonad development;BP:macromolecular complex assembly;BP:acute-phase response;BP:cellular response to insulin stimulus;BP:negative regulation of bone minera…	GO:0050766;GO:0045780;GO:0010951;GO:0030308;GO:0031100;GO:0050727;GO:0008584;GO:0065003;GO:0006953;GO:0032869;GO:0030502;GO:0046627;GO:0021987;GO:0005615;GO:0032991;GO:0062023;GO:0005576;GO:0019210;GO:0004869;GO:0030294	------	------	------	------	------	------	PF00031.18	Cystatin	Cystatin domain	extracellular	12	48	38	High
Q6IRK9	Carboxypeptidase Q OS=Rattus norvegicus OX=10116 GN=Cpq PE=1 SV=1	0.710265	-0.49357	0.008317	down	yes	83.03	116.9	110.3	114.5	108.7	134.267	81.5	88.8	96.1	65.7333	BP:thyroid hormone generation;BP:tissue regeneration;BP:peptide catabolic process;BP:proteolysis;CC:cytoplasm;CC:Golgi apparatus;CC:endoplasmic reticulum;CC:extracellular space;CC:lysosome;MF:carboxypeptidase activity;MF:metallodipeptidase activity;MF:metal ion binding;MF:protein homodimerization activity;	GO:0006590;GO:0042246;GO:0043171;GO:0006508;GO:0005737;GO:0005794;GO:0005783;GO:0005615;GO:0005764;GO:0004180;GO:0070573;GO:0046872;GO:0042803	K01302	CPQ	------	------	COG2234	R:General function prediction only	PF04389.14;PF01546.25	Peptidase_M28;Peptidase_M20	Peptidase family M28;Peptidase family M20/M25/M40	ER	13	38	52	High
P40112	Proteasome subunit beta type-3 OS=Rattus norvegicus OX=10116 GN=Psmb3 PE=1 SV=1	1.21578	0.281884	0.001486	up	yes	109.7	90.23	93.4	88.5	94.8	84.2333	104.6	106.4	112.2	115.767	BP:positive regulation of canonical Wnt signaling pathway;BP:MAPK cascade;BP:NIK/NF-kappaB signaling;BP:tumor necrosis factor-mediated signaling pathway;BP:regulation of mitotic cell cycle phase transition;BP:interleukin-1-mediated signaling pathway;BP:regulation of transcription from RNA polymerase II promoter in response to hypoxia;BP:protein polyubiquitination;BP:regulation of mRNA stability;B…	GO:0090263;GO:0000165;GO:0038061;GO:0033209;GO:1901990;GO:0070498;GO:0061418;GO:0000209;GO:0043488;GO:0043161;GO:0002479;GO:1902036;GO:0016579;GO:0002223;GO:0090090;GO:0050852;GO:0043687;GO:0031146;GO:0031145;GO:0060071;GO:0010972;GO:0030163;GO:0055085;GO:0038095;GO:0010498;GO:0010499;GO:0016032;GO:0006521;GO:0019774;GO:0005737;GO:0005839;GO:0005634;GO:0005654;GO:0000502;GO:0070062;GO:0005829;GO:…	K02735	PSMB3	rno03050	Proteasome	------	------	PF00227.23	Proteasome	Proteasome subunit	cytoplasmic	9	40	22.9	High
D3ZPL2	Ig-like domain-containing protein OS=Rattus norvegicus OX=10116 PE=1 SV=3	0.547446	-0.869212	2.4e-05	down	yes	70.73	129.2	123.5	136.9	120.3	136.267	69.6	74.8	74.8	63.7333	------	------	------	------	------	------	------	------	PF07686.14;PF13927.3;PF07679.13;PF00047.22;PF13895.3	V-set;Ig_3;I-set;ig;Ig_2	Immunoglobulin V-set domain;Immunoglobulin domain;Immunoglobulin I-set domain;Immunoglobulin domain;Immunoglobulin domain	cytoplasmic	3	37	11.3	High
M0RAB8	Ig-like domain-containing protein OS=Rattus norvegicus OX=10116 PE=4 SV=2	1.56222	0.643597	0.07002	up	no	121.9	78.03	94.2	81.4	93.4	43.1333	127.8	123.5	79.6	156.867	------	------	------	------	------	------	------	------	PF07686.14;PF00047.22;PF13927.3	V-set;ig;Ig_3	Immunoglobulin V-set domain;Immunoglobulin domain;Immunoglobulin domain	cytoplasmic	3	50	11.1	High
P09606	Glutamine synthetase OS=Rattus norvegicus OX=10116 GN=Glul PE=1 SV=3	1.29199	0.369591	0.4107	up	no	112.7	87.23	91.3	90.9	96.8	69.9333	184.1	79.5	57.3	130.067	BP:positive regulation of insulin secretion;BP:ammonia assimilation cycle;BP:positive regulation of epithelial cell proliferation;BP:neurotransmitter metabolic process;BP:regulation of sprouting angiogenesis;BP:angiogenesis;BP:protein homooligomerization;BP:ribosome biogenesis;BP:glutamine biosynthetic process;BP:regulation of protein localization to nucleolus;BP:cell proliferation;BP:cellular re…	GO:0032024;GO:0019676;GO:0050679;GO:0042133;GO:1903670;GO:0001525;GO:0051260;GO:0042254;GO:0006542;GO:1904749;GO:0008283;GO:0009267;GO:0010594;GO:0018345;GO:0009749;GO:0006536;GO:0051968;GO:0043231;GO:0005737;GO:0043679;GO:0043209;GO:0005739;GO:0043005;GO:0005791;GO:0005886;GO:0042995;GO:0043204;GO:0032991;GO:0097386;GO:0005829;GO:0000287;GO:0005524;GO:0016595;GO:0045503;GO:0019706;GO:0030145;GO:…	K01915	glnA, GLUL	rno00220;rno00630;rno00910;rno00250;rno01230;rno04724;rno04727	Arginine biosynthesis;Glyoxylate and dicarboxylate metabolism;Nitrogen metabolism;Alanine, aspartate and glutamate metabolism;Biosynthesis of amino acids;Glutamatergic synapse;GABAergic synapse	COG0174	E:Amino acid transport and metabolism	PF00120.21;PF03951.16	Gln-synt_C;Gln-synt_N	Glutamine synthetase, catalytic domain;Glutamine synthetase, beta-Grasp domain	cytoplasmic	4	8	42.2	High
Q5M7U6	Actin-related protein 2 OS=Rattus norvegicus OX=10116 GN=Actr2 PE=2 SV=1	0.90038	-0.151394	0.393	no change	no	94.72	105.2	112.7	108	118	82.3	87.5	79.3	94.4	117.7	BP:meiotic cytokinesis;BP:positive regulation of dendritic spine morphogenesis;BP:actin cytoskeleton organization;BP:membrane organization;BP:establishment or maintenance of cell polarity;BP:Arp2/3 complex-mediated actin nucleation;BP:asymmetric cell division;BP:spindle localization;BP:meiotic cell cycle;BP:cellular response to trichostatin A;BP:positive regulation of double-strand break repair v…	GO:0033206;GO:0061003;GO:0030036;GO:0061024;GO:0007163;GO:0034314;GO:0008356;GO:0051653;GO:0051321;GO:0035984;GO:1905168;GO:0016344;GO:0060271;GO:0045471;GO:0008306;GO:0048013;GO:0016482;GO:0038096;GO:0071346;GO:0043312;GO:0035902;GO:0045944;GO:0015629;GO:1904813;GO:0035578;GO:0061825;GO:0005925;GO:0005737;GO:0070062;GO:0005634;GO:0016020;GO:0030027;GO:0005576;GO:0071437;GO:0030478;GO:0030479;GO:…	K17260	ACTR2, ARP2	rno04530	Tight junction	COG5277	Z:Cytoskeleton	PF00022.16	Actin	Actin	cytoplasmic	7	20	44.7	High
Q6MG90	Complement C4B (Chido blood group) OS=Rattus norvegicus OX=10116 GN=C4b PE=1 SV=1	0.857993	-0.220963	0.5365	no change	no	92.32	107.6	94.5	94	92.1	150	77.2	105.3	136.8	50	BP:complement activation;BP:inflammatory response;CC:extracellular space;MF:endopeptidase inhibitor activity;	GO:0006956;GO:0006954;GO:0005615;GO:0004866	------	------	------	------	------	------	PF07678.11;PF00207.19;PF07677.11;PF01759.18;PF07703.11;PF01835.16;PF01821.15;PF10569.6	A2M_comp;A2M;A2M_recep;NTR;A2M_N_2;A2M_N;ANATO;Thiol-ester_cl	A-macroglobulin complement component;Alpha-2-macroglobulin family;A-macroglobulin receptor;UNC-6/NTR/C345C module;Alpha-2-macroglobulin family N-terminal region;MG2 domain;Anaphylotoxin-like domain;Alpha-macro-globulin thiol-ester bond-forming region	extracellular	22	65	192	High
P02680	Fibrinogen gamma chain OS=Rattus norvegicus OX=10116 GN=Fgg PE=1 SV=3	1.16551	0.220963	0.1595	no change	no	107.6	92.32	87.6	88.7	85.9	107.1	125	118.1	94.6	92.9	BP:negative regulation of extrinsic apoptotic signaling pathway via death domain receptors;BP:positive regulation of heterotypic cell-cell adhesion;BP:positive regulation of vasoconstriction;BP:cell-matrix adhesion;BP:positive regulation of exocytosis;BP:response to calcium ion;BP:blood coagulation, fibrin clot formation;BP:cellular response to interleukin-6;BP:plasminogen activation;BP:protein s…	GO:1902042;GO:0034116;GO:0045907;GO:0007160;GO:0045921;GO:0051592;GO:0072378;GO:0071354;GO:0031639;GO:0009306;GO:2000352;GO:0090331;GO:0090277;GO:0051258;GO:0042730;GO:0050714;GO:0071347;GO:0036345;GO:0070374;GO:0070527;GO:0009897;GO:0005737;GO:0031091;GO:0072562;GO:0005577;GO:0005198;GO:0046872;GO:0042803;GO:0050839;GO:0005102	K03905	FGG	rno05150;rno04610;rno04611	Staphylococcus aureus infection;Complement and coagulation cascades;Platelet activation	------	------	PF00147.15;PF08702.7	Fibrinogen_C;Fib_alpha	Fibrinogen beta and gamma chains, C-terminal globular domain;Fibrinogen alpha/beta chain family	extracellular	34	67	50.6	High
P46462	Transitional endoplasmic reticulum ATPase OS=Rattus norvegicus OX=10116 GN=Vcp PE=1 SV=3	0.875422	-0.191949	0.1888	no change	no	93.32	106.6	106.8	99.4	115	105.4	115	74.4	89.3	94.6	BP:endosome to lysosome transport via multivesicular body sorting pathway;BP:positive regulation of Lys63-specific deubiquitinase activity;BP:positive regulation of proteasomal ubiquitin-dependent protein catabolic process;BP:positive regulation of canonical Wnt signaling pathway;BP:translesion synthesis;BP:cellular response to heat;BP:regulation of synapse organization;BP:ERAD pathway;BP:NADH me…	GO:0032510;GO:1903007;GO:0032436;GO:0090263;GO:0019985;GO:0034605;GO:0050807;GO:0036503;GO:0006734;GO:0034214;GO:1903862;GO:1903715;GO:1903843;GO:0006888;GO:0006302;GO:0070842;GO:0043161;GO:0051228;GO:0051260;GO:0030970;GO:2001171;GO:0097352;GO:0006914;GO:0016236;GO:0006919;GO:0019079;GO:0046034;GO:0031334;GO:0030433;GO:0010918;GO:0006974;GO:0061857;GO:0072389;GO:0010498;GO:0018279;GO:0016567;GO:…	K13525	VCP, CDC48	rno04141;rno05134	Protein processing in endoplasmic reticulum;Legionellosis	COG0464	O:Posttranslational modification, protein turnover, chaperones	PF00004.26;PF02359.15;PF05496.9;PF13191.3;PF02933.14;PF13671.3;PF07724.11;PF07728.11;PF13245.3;PF06068.10;PF09336.7;PF00910.19	AAA;CDC48_N;RuvB_N;AAA_16;CDC48_2;AAA_33;AAA_2;AAA_5;AAA_19;TIP49;Vps4_C;RNA_helicase	ATPase family associated with various cellular activities;Cell division protein 48;Holliday junction DNA helicase ruvB N-terminus;AAA ATPase domain;Cell division protein 48;AAA domain;AAA domain;AAA domain;Part of AAA domain;TIP49 C-terminus;Vps4 C terminal oligomerisation domain;RNA helicase	cytoplasmic	13	20	89.3	High
Q63041	Alpha-1-macroglobulin OS=Rattus norvegicus OX=10116 GN=A1m PE=1 SV=1	0.695845	-0.523163	0.02477	down	yes	77.03	110.7	111.2	115	109.8	106.967	81.7	88.7	93.5	44.2	BP:embryo implantation;CC:extracellular space;MF:endopeptidase inhibitor activity;MF:macromolecular complex binding;MF:protease binding;MF:serine-type endopeptidase inhibitor activity;MF:nerve growth factor binding;MF:brain-derived neurotrophic factor binding;	GO:0007566;GO:0005615;GO:0004866;GO:0044877;GO:0002020;GO:0004867;GO:0048406;GO:0048403	------	------	------	------	COG2373	R:General function prediction only	PF07678.11;PF07703.11;PF07677.11;PF00207.19;PF01835.16;PF10569.6	A2M_comp;A2M_N_2;A2M_recep;A2M;A2M_N;Thiol-ester_cl	A-macroglobulin complement component;Alpha-2-macroglobulin family N-terminal region;A-macroglobulin receptor;Alpha-2-macroglobulin family;MG2 domain;Alpha-macro-globulin thiol-ester bond-forming region	extracellular	100	78	167	High
P04639	Apolipoprotein A-I OS=Rattus norvegicus OX=10116 GN=Apoa1 PE=1 SV=2	0.991845	-0.011813	0.9554	no change	no	92.44	93.2	93.6	94	97	88.2	99.2	105.3	110.8	54.4667	BP:animal organ regeneration;BP:cholesterol biosynthetic process;BP:cholesterol homeostasis;BP:cholesterol efflux;CC:chylomicron;CC:cell surface;CC:discoidal high-density lipoprotein particle;CC:endocytic vesicle;MF:beta-amyloid binding;MF:cholesterol binding;MF:chemorepellent activity;MF:apolipoprotein A-I receptor binding;	GO:0031100;GO:0006695;GO:0042632;GO:0033344;GO:0042627;GO:0009986;GO:0034365;GO:0030139;GO:0001540;GO:0015485;GO:0045499;GO:0034191	K08757	APOA1	rno04975;rno05143;rno04977;rno03320	Fat digestion and absorption;African trypanosomiasis;Vitamin digestion and absorption;PPAR signaling pathway	------	------	PF01442.15	Apolipoprotein	Apolipoprotein A1/A4/E domain	ER	19	69	30	High
A0A096P6L9	Complement C5 OS=Rattus norvegicus OX=10116 GN=C5 PE=1 SV=2	1.2398	0.310108	0.1771	up	no	101.8	82.11	93.2	92.3	93.9	49.0333	96.1	107.9	116.5	86.5	------	------	K03994	C5	rno05020;rno05150;rno05168;rno05133;rno04610;rno05322	Prion diseases;Staphylococcus aureus infection;Herpes simplex infection;Pertussis;Complement and coagulation cascades;Systemic lupus erythematosus	------	------	PF07678.11;PF01759.18;PF00207.19;PF07703.11;PF07677.11;PF01835.16;PF01821.15	A2M_comp;NTR;A2M;A2M_N_2;A2M_recep;A2M_N;ANATO	A-macroglobulin complement component;UNC-6/NTR/C345C module;Alpha-2-macroglobulin family;Alpha-2-macroglobulin family N-terminal region;A-macroglobulin receptor;MG2 domain;Anaphylotoxin-like domain	ER	116	77	189	High
P20767	Ig lambda-2 chain C region OS=Rattus norvegicus OX=10116 PE=4 SV=1	0.60982	-0.713545	0.03183	down	yes	67.69	111	121.1	118.7	121.8	82.2	70.5	85.6	82.3	32.3667	BP:B cell receptor signaling pathway;BP:innate immune response;BP:phagocytosis, recognition;BP:phagocytosis, engulfment;BP:defense response to bacterium;BP:complement activation, classical pathway;BP:positive regulation of B cell activation;CC:external side of plasma membrane;CC:immunoglobulin complex, circulating;MF:antigen binding;MF:immunoglobulin receptor binding;	GO:0050853;GO:0045087;GO:0006910;GO:0006911;GO:0042742;GO:0006958;GO:0050871;GO:0009897;GO:0042571;GO:0003823;GO:0034987	------	------	------	------	------	------	PF07654.12;PF08205.9;PF13927.3;PF00047.22	C1-set;C2-set_2;Ig_3;ig	Immunoglobulin C1-set domain;CD80-like C2-set immunoglobulin domain;Immunoglobulin domain;Immunoglobulin domain	cytoplasmic	10	95	11.3	High
M0R5R0	Protein S (Alpha), isoform CRA_b OS=Rattus norvegicus OX=10116 GN=Pros1 PE=1 SV=1	1.18326	0.242763	0.4426	no change	no	94.98	80.27	95.4	94.2	93.5	37.9667	113.3	103.3	100.3	63	BP:positive regulation of phagocytosis;BP:fibrinolysis;BP:blood coagulation;BP:liver development;BP:response to lipopolysaccharide;BP:negative regulation of coagulation;BP:negative regulation of blood coagulation;CC:macromolecular complex;CC:extracellular space;MF:macromolecular complex binding;MF:calcium ion binding;	GO:0050766;GO:0042730;GO:0007596;GO:0001889;GO:0032496;GO:0050819;GO:0030195;GO:0032991;GO:0005615;GO:0044877;GO:0005509	K03908	PROS1	rno04610	Complement and coagulation cascades	------	------	PF00054.20;PF07645.12;PF00594.17;PF14670.3;PF02210.21;PF12662.4;PF00008.24	Laminin_G_1;EGF_CA;Gla;FXa_inhibition;Laminin_G_2;cEGF;EGF	Laminin G domain;Calcium-binding EGF domain;Vitamin K-dependent carboxylation/gamma-carboxyglutamic;Coagulation Factor Xa inhibitory site;Laminin G domain;Complement Clr-like EGF-like;EGF-like domain	extracellular	23	33	74.6	High
Q7TQ70	Ac1873 OS=Rattus norvegicus OX=10116 GN=Fga PE=1 SV=1	1.21991	0.286775	0.4204	up	no	95.58	78.35	87.3	90.2	86.2	49.7	124.5	114.8	97	46.0333	BP:negative regulation of extrinsic apoptotic signaling pathway via death domain receptors;BP:positive regulation of heterotypic cell-cell adhesion;BP:positive regulation of vasoconstriction;BP:positive regulation of smooth muscle cell migration;BP:response to toxic substance;BP:blood coagulation;BP:cell-matrix adhesion;BP:positive regulation of exocytosis;BP:response to insulin;BP:response to cy…	GO:1902042;GO:0034116;GO:0045907;GO:0014911;GO:0009636;GO:0007596;GO:0007160;GO:0045921;GO:0032868;GO:0046898;GO:0010165;GO:0032355;GO:0072377;GO:0071354;GO:0031639;GO:1990643;GO:0033595;GO:0045087;GO:2000352;GO:0051592;GO:0006953;GO:0090277;GO:0043278;GO:0030168;GO:0044468;GO:0051258;GO:0042730;GO:0097066;GO:0050714;GO:0071407;GO:0097421;GO:0060416;GO:0002250;GO:0043152;GO:0070374;GO:0070527;GO:…	K03903	FGA	rno04610;rno04611	Complement and coagulation cascades;Platelet activation	------	------	PF00147.15;PF08702.7;PF12160.5	Fibrinogen_C;Fib_alpha;Fibrinogen_aC	Fibrinogen beta and gamma chains, C-terminal globular domain;Fibrinogen alpha/beta chain family;Fibrinogen alpha C domain	ER	49	53	86.6	High
P20762	Ig gamma-2C chain C region OS=Rattus norvegicus OX=10116 PE=2 SV=1	0.711319	-0.491431	0.3052	down	no	69.88	98.24	121.8	118	126.7	26.4667	81.1	75.4	77	46.0333	BP:B cell receptor signaling pathway;BP:innate immune response;BP:phagocytosis, recognition;BP:phagocytosis, engulfment;BP:defense response to bacterium;BP:complement activation, classical pathway;BP:positive regulation of B cell activation;CC:external side of plasma membrane;CC:immunoglobulin complex, circulating;MF:antigen binding;MF:immunoglobulin receptor binding;	GO:0050853;GO:0045087;GO:0006910;GO:0006911;GO:0042742;GO:0006958;GO:0050871;GO:0009897;GO:0042571;GO:0003823;GO:0034987	------	------	------	------	------	------	PF07654.12;PF08205.9;PF13927.3;PF00047.22	C1-set;C2-set_2;Ig_3;ig	Immunoglobulin C1-set domain;CD80-like C2-set immunoglobulin domain;Immunoglobulin domain;Immunoglobulin domain	cytoplasmic	14	63	36.5	High
A0A0G2K0W9	Proteasome subunit alpha type OS=Rattus norvegicus OX=10116 GN=Psma7 PE=1 SV=1	1.04204	0.059409	0.8972	no change	no	84.03	80.64	101.4	97.6	101.2	22.3667	95.6	102.9	101.3	36.3333	BP:proteasomal protein catabolic process;BP:proteasomal ubiquitin-independent protein catabolic process;BP:ubiquitin-dependent protein catabolic process;BP:proteasome-mediated ubiquitin-dependent protein catabolic process;CC:cytoplasm;CC:cytosol;CC:proteasome core complex;CC:proteasome core complex, alpha-subunit complex;CC:nucleus;CC:nucleoplasm;CC:postsynapse;CC:proteasome complex;MF:endopeptid…	GO:0010498;GO:0010499;GO:0006511;GO:0043161;GO:0005737;GO:0005829;GO:0005839;GO:0019773;GO:0005634;GO:0005654;GO:0098794;GO:0000502;GO:0004175;GO:0004298;GO:0042802	K02731	PSMA7	rno03050	Proteasome	------	------	PF00227.23;PF10584.6	Proteasome;Proteasome_A_N	Proteasome subunit;Proteasome subunit A N-terminal signature	cytoplasmic	17	73	27.8	High
Q80ZA3	Alpha-2 antiplasmin OS=Rattus norvegicus OX=10116 GN=Serpinf1 PE=1 SV=1	0.893844	-0.161904	0.7385	no change	no	76.96	86.1	105.7	105.4	104	29.3	95.1	95.8	94	22.9333	BP:short-term memory;BP:negative regulation of gene expression;BP:retina development in camera-type eye;BP:negative regulation of epithelial cell proliferation involved in prostate gland development;BP:negative regulation of inflammatory response;BP:cellular response to retinoic acid;BP:response to acidic pH;BP:kidney development;BP:cellular response to glucose stimulus;BP:response to arsenic-con…	GO:0007614;GO:0010629;GO:0060041;GO:0060770;GO:0050728;GO:0071300;GO:0010447;GO:0001822;GO:0071333;GO:0046685;GO:0071279;GO:0010976;GO:0010951;GO:1901215;GO:0071549;GO:0007568;GO:0010596;GO:0042698;GO:0016525;GO:0030424;GO:0005615;GO:0048471;GO:0043025;GO:0043203;GO:0005604;GO:0005576;GO:0004867	K19614	SERPINF1, PEDF	rno04310	Wnt signaling pathway	COG4826	O:Posttranslational modification, protein turnover, chaperones	PF00079.17	Serpin	Serpin	extracellular	18	56	46.4	High
D4A183	Similar to Vanin-3 (Predicted) OS=Rattus norvegicus OX=10116 GN=Vnn3 PE=1 SV=1	0.838794	-0.253612	0.6824	no change	no	70.92	84.55	110.1	110.5	105.7	11.9	95.7	93.8	84.2	9.96667	BP:pantothenate metabolic process;CC:extracellular space;MF:pantetheine hydrolase activity;	GO:0015939;GO:0005615;GO:0017159	K08069	VNN	rno00770	Pantothenate and CoA biosynthesis	COG0388	R:General function prediction only	PF00795.19	CN_hydrolase	Carbon-nitrogen hydrolase	lysosomal	8	21	56.4	High
B2RYM3	Inter-alpha trypsin inhibitor, heavy chain 1 OS=Rattus norvegicus OX=10116 GN=Itih1 PE=1 SV=1	0.849791	-0.23482	0.7078	no change	no	71.17	83.75	108.9	108.3	108.2	9.6	90.6	92	91.9	10.1667	BP:hyaluronan metabolic process;MF:serine-type endopeptidase inhibitor activity;	GO:0030212;GO:0004867	K19014	ITIH1, SHAP	------	------	COG2304	R:General function prediction only	PF06668.9;PF08487.7;PF00092.25;PF13768.3;PF13519.3	ITI_HC_C;VIT;VWA;VWA_3;VWA_2	Inter-alpha-trypsin inhibitor heavy chain C-terminus;Vault protein inter-alpha-trypsin domain;von Willebrand factor type A domain;von Willebrand factor type A domain;von Willebrand factor type A domain	extracellular	38	55	100.5	High
F1LMS5	Thrombospondin-4 OS=Rattus norvegicus OX=10116 GN=Thbs4 PE=4 SV=1	0.654413	-0.611726	0.371	down	no	61.24	93.58	122.8	112	132.4	7.1	81.2	73.5	78.1	12.1667	BP:tissue remodeling;BP:myoblast migration;BP:behavioral response to pain;BP:response to unfolded protein;BP:positive regulation of neutrophil chemotaxis;BP:protein homooligomerization;BP:endothelial cell-cell adhesion;BP:regulation of tissue remodeling;BP:negative regulation of angiogenesis;BP:cell adhesion;BP:nervous system development;BP:positive regulation of peptidyl-tyrosine phosphorylation…	GO:0048771;GO:0051451;GO:0048266;GO:0006986;GO:0090023;GO:0051260;GO:0071603;GO:0034103;GO:0016525;GO:0007155;GO:0007399;GO:0050731;GO:0001938;GO:0051781;GO:0048812;GO:0034976;GO:0005783;GO:0031012;GO:0031594;GO:0005615;GO:0016529;GO:0062023;GO:0005604;GO:0005509;GO:0001968;GO:0005178;GO:0008201;GO:0008083;GO:0043237;GO:0005518	K04659	THBS2S	rno04145;rno05144;rno04512;rno04151;rno04510	Phagosome;Malaria;ECM-receptor interaction;PI3K-Akt signaling pathway;Focal adhesion	------	------	PF05735.9;PF02412.15;PF11598.5;PF07645.12;PF12947.4	TSP_C;TSP_3;COMP;EGF_CA;EGF_3	Thrombospondin C-terminal region;Thrombospondin type 3 repeat;Cartilage oligomeric matrix protein;Calcium-binding EGF domain;EGF domain	plasma membrane	21	31	105.8	High
A0A0G2K9I6	Ceruloplasmin OS=Rattus norvegicus OX=10116 GN=Cp PE=1 SV=1	0.958871	-0.060591	0.9227	no change	no	75.77	79.02	101.4	103.1	98.7	12.8667	91	100.4	105.3	6.36667	BP:cellular iron ion homeostasis;BP:response to copper ion;BP:liver development;BP:iron ion homeostasis;BP:iron ion transport;BP:plasma membrane copper ion transport;BP:aging;BP:lung development;BP:response to nutrient;CC:extracellular space;CC:cell;CC:anchored component of plasma membrane;CC:plasma membrane;MF:ferroxidase activity;MF:chaperone binding;MF:copper ion binding;	GO:0006879;GO:0046688;GO:0001889;GO:0055072;GO:0006826;GO:0015679;GO:0007568;GO:0030324;GO:0007584;GO:0005615;GO:0005623;GO:0046658;GO:0005886;GO:0004322;GO:0051087;GO:0005507	K13624	CP	rno00860;rno04216	Porphyrin and chlorophyll metabolism;Ferroptosis	COG2132	Q:Secondary metabolites biosynthesis, transport and catabolism	PF07731.11;PF07732.12	Cu-oxidase_2;Cu-oxidase_3	Multicopper oxidase;Multicopper oxidase	ER	55	56	123.6	High
A0A0G2JZ73	Alpha-1-antiproteinase OS=Rattus norvegicus OX=10116 GN=Serpina1 PE=1 SV=1	1.36343	0.447236	0.5147	up	no	88.2	64.69	83.2	84	86.3	5.26667	117.2	123.6	105.8	6.2	BP:inflammatory response;BP:response to estradiol;BP:response to hypoxia;BP:negative regulation of serine-type endopeptidase activity;BP:response to lead ion;BP:response to cytokine;BP:response to methanol;BP:acute-phase response;BP:response to organic cyclic compound;BP:negative regulation of endopeptidase activity;BP:response to chromate;BP:response to lipopolysaccharide;BP:response to inorgani…	GO:0006954;GO:0032355;GO:0001666;GO:1900004;GO:0010288;GO:0034097;GO:0033986;GO:0006953;GO:0014070;GO:0010951;GO:0046687;GO:0032496;GO:0010035;GO:0034014;GO:0005615;GO:0004866;GO:0004867	K03984	SERPINA1, AAT	rno04610	Complement and coagulation cascades	COG4826	O:Posttranslational modification, protein turnover, chaperones	PF00079.17	Serpin	Serpin	extracellular	23	61	46.6	High
P69897	Tubulin beta-5 chain OS=Rattus norvegicus OX=10116 GN=Tubb5 PE=1 SV=1	0.939667	-0.089778	0.896	no change	no	73.98	78.73	99.7	100.6	106.8	7.83333	123.7	76.9	92.2	3.13333	BP:G2/M transition of mitotic cell cycle;BP:regulation of synapse organization;BP:cytoskeleton-dependent intracellular transport;BP:spindle assembly;BP:cell division;BP:ciliary basal body docking;BP:natural killer cell mediated cytotoxicity;BP:mitotic cell cycle;BP:cellular process;BP:regulation of G2/M transition of mitotic cell cycle;BP:microtubule-based process;BP:neutrophil degranulation;BP:m…	GO:0000086;GO:0050807;GO:0030705;GO:0051225;GO:0051301;GO:0097711;GO:0042267;GO:0000278;GO:0009987;GO:0010389;GO:0007017;GO:0043312;GO:0000226;GO:0035578;GO:0036464;GO:0005874;GO:0005737;GO:0070062;GO:0005634;GO:0005856;GO:0044297;GO:0045298;GO:0032991;GO:0005641;GO:0045121;GO:0005576;GO:0005829;GO:0005200;GO:0032794;GO:0044877;GO:0005198;GO:0005525;GO:0042288;GO:0003924;GO:0031625;GO:0019904	K07375	TUBB	rno04540;rno04145	Gap junction;Phagosome	COG5023	Z:Cytoskeleton	PF00091.22;PF03953.14	Tubulin;Tubulin_C	Tubulin/FtsZ family, GTPase domain;Tubulin C-terminal domain	cytoplasmic	5	13	49.6	High
A0A0G2JWX4	Keratin, type II cytoskeletal 2 epidermal OS=Rattus norvegicus OX=10116 GN=Krt2 PE=1 SV=1	1.69701	0.762993	0.3744	up	no	95.83	56.47	86.4	68.3	66.7	4.46667	167.8	142.1	68.7	4.73333	------	------	------	------	------	------	------	------	PF00038.18;PF16208.2;PF07926.9	Filament;Keratin_2_head;TPR_MLP1_2	Intermediate filament protein;Keratin type II head;TPR/MLP1/MLP2-like protein	nuclear	6	10	69.1	High
Q6IE67	Proteasome subunit alpha type OS=Rattus norvegicus OX=10116 GN=psma3l PE=2 SV=1	1.08388	0.116207	0.8629	no change	no	79.08	72.96	98.6	92	98.9	2.33333	104.8	105.5	100.2	5.83333	BP:regulation of endopeptidase activity;BP:proteasomal protein catabolic process;BP:proteasomal ubiquitin-independent protein catabolic process;BP:ubiquitin-dependent protein catabolic process;BP:proteasome-mediated ubiquitin-dependent protein catabolic process;CC:cytoplasm;CC:proteasome core complex;CC:proteasome core complex, alpha-subunit complex;CC:nucleus;CC:synapse;MF:endopeptidase activity…	GO:0052548;GO:0010498;GO:0010499;GO:0006511;GO:0043161;GO:0005737;GO:0005839;GO:0019773;GO:0005634;GO:0045202;GO:0004175;GO:0004298;GO:0031625	K02727	PSMA3	rno03050	Proteasome	------	------	PF00227.23;PF10584.6	Proteasome;Proteasome_A_N	Proteasome subunit;Proteasome subunit A N-terminal signature	cytoplasmic	13	41	28.3	High
P04785	Protein disulfide-isomerase OS=Rattus norvegicus OX=10116 GN=P4hb PE=1 SV=2	1.05352	0.075219	0.9135	no change	no	77.95	73.99	98.9	96.6	97.7	2.76667	124.6	94.7	87.5	5	BP:protein folding;BP:positive regulation of viral entry into host cell;BP:cellular response to hypoxia;BP:peptidyl-proline hydroxylation to 4-hydroxy-L-proline;BP:regulation of oxidative stress-induced intrinsic apoptotic signaling pathway;BP:cell redox homeostasis;BP:cellular response to interleukin-7;BP:response to endoplasmic reticulum stress;CC:external side of plasma membrane;CC:endoplasmic…	GO:0006457;GO:0046598;GO:0071456;GO:0018401;GO:1902175;GO:0045454;GO:0098761;GO:0034976;GO:0009897;GO:0005783;GO:0005788;GO:0034663;GO:0005793;GO:0016222;GO:0042470;GO:0005623;GO:0004656;GO:0003756;GO:0005178;GO:0019899;GO:0046982;GO:0015037	K09580	PDIA1, P4HB	rno04141	Protein processing in endoplasmic reticulum	COG0526	O:Posttranslational modification, protein turnover, chaperones	PF00085.17;PF13848.3;PF13098.3;PF13899.3;PF04756.10;PF13905.3;PF00578.18	Thioredoxin;Thioredoxin_6;Thioredoxin_2;Thioredoxin_7;OST3_OST6;Thioredoxin_8;AhpC-TSA	Thioredoxin;Thioredoxin-like domain;Thioredoxin-like domain;Thioredoxin-like;OST3 / OST6 family, transporter family;Thioredoxin-like;AhpC/TSA family	ER	19	45	56.9	High
G3V811	Coagulation factor XIII A chain OS=Rattus norvegicus OX=10116 GN=F13a1 PE=1 SV=1	0.716742	-0.480474	0.5067	down	no	63.36	88.4	119.2	118.2	113.1	3.1	66.2	81.2	102.2	3.83333	BP:peptide cross-linking;BP:blood coagulation, fibrin clot formation;BP:blood coagulation;BP:wound healing;CC:cytoplasm;CC:extracellular region;MF:protein-glutamine gamma-glutamyltransferase activity;MF:metal ion binding;	GO:0018149;GO:0072378;GO:0007596;GO:0042060;GO:0005737;GO:0005576;GO:0003810;GO:0046872	K03917	F13A1	rno04610	Complement and coagulation cascades	------	------	PF00927.19;PF00868.17;PF01841.16	Transglut_C;Transglut_N;Transglut_core	Transglutaminase family, C-terminal ig like domain;Transglutaminase family;Transglutaminase-like superfamily	cytoplasmic	7	34	83	High
Q5FVP9	Cfh protein OS=Rattus norvegicus OX=10116 GN=LOC100361907 PE=2 SV=1	1.28313	0.359664	0.6083	up	no	85.02	66.26	87.9	84.9	90.6	1.63333	111.4	109.4	115.8	3.5	------	------	------	------	------	------	------	------	PF00084.17	Sushi	Sushi repeat	extracellular	10	55	45.3	High
Q5M8B4	Ficolin (Collagen/fibrinogen domain containing) 1 OS=Rattus norvegicus OX=10116 GN=Fcna PE=1 SV=1	0.8404	-0.250853	0.7199	no change	no	68.98	82.08	111	110.4	105.3	1.6	94.9	86	92.4	2.6	BP:cell surface pattern recognition receptor signaling pathway;BP:innate immune response;BP:positive regulation of interleukin-8 secretion;BP:G-protein coupled receptor signaling pathway;CC:extrinsic component of external side of plasma membrane;CC:collagen trimer;CC:extracellular region;MF:signaling pattern recognition receptor activity;MF:carbohydrate binding;MF:metal ion binding;	GO:0002752;GO:0045087;GO:2000484;GO:0007186;GO:0031232;GO:0005581;GO:0005576;GO:0008329;GO:0030246;GO:0046872	K10104	FCN	------	------	------	------	PF00147.15;PF01391.15	Fibrinogen_C;Collagen	Fibrinogen beta and gamma chains, C-terminal globular domain;Collagen triple helix repeat	extracellular	13	52	36.6	High
M0R5J4	Uncharacterized protein OS=Rattus norvegicus OX=10116 PE=3 SV=1	0.939892	-0.089433	0.8981	no change	no	73.18	77.86	106.3	97	105.6	2.53333	109.5	86.8	94.8	1.63333	BP:protein heterotetramerization;BP:glycolytic process;BP:canonical glycolysis;BP:cellular response to hypoxia;BP:ERK1 and ERK2 cascade;CC:cytoplasm;CC:phosphopyruvate hydratase complex;CC:membrane raft;CC:cytosol;CC:cell surface;CC:synaptic membrane;CC:neuron projection;CC:cell cortex region;CC:plasma membrane;CC:growth cone;MF:heat shock protein binding;MF:magnesium ion binding;MF:enzyme bindin…	GO:0051290;GO:0006096;GO:0061621;GO:0071456;GO:0070371;GO:0005737;GO:0000015;GO:0045121;GO:0005829;GO:0009986;GO:0097060;GO:0043005;GO:0099738;GO:0005886;GO:0030426;GO:0031072;GO:0000287;GO:0019899;GO:0046982;GO:0004634;GO:0042803	K01689	ENO, eno	rno01200;rno01230;rno00010;rno04066;rno03018	Carbon metabolism;Biosynthesis of amino acids;Glycolysis / Gluconeogenesis;HIF-1 signaling pathway;RNA degradation	COG0148	G:Carbohydrate transport and metabolism	PF00113.19;PF03952.13;PF13378.3	Enolase_C;Enolase_N;MR_MLE_C	Enolase, C-terminal TIM barrel domain;Enolase, N-terminal domain;Enolase C-terminal domain-like	cytoplasmic	7	28	47	High
P63039	60 kDa heat shock protein, mitochondrial OS=Rattus norvegicus OX=10116 GN=Hspd1 PE=1 SV=1	1.15176	0.203842	0.7719	no change	no	80.75	70.11	94.8	91.6	92.2	1.83333	117.1	96	108.2	1.7	BP:response to glucocorticoid;BP:cellular response to heat;BP:'de novo' protein folding;BP:B cell activation;BP:response to ischemia;BP:response to cold;BP:negative regulation of apoptotic process in bone marrow;BP:response to lipopolysaccharide;BP:response to hypoxia;BP:mitochondrion organization;BP:positive regulation of inflammatory response;BP:response to organic substance;BP:negative regulat…	GO:0051384;GO:0034605;GO:0006458;GO:0042113;GO:0002931;GO:0009409;GO:0071866;GO:0032496;GO:0001666;GO:0007005;GO:0050729;GO:0010033;GO:0043066;GO:0014070;GO:0032729;GO:0032727;GO:1903427;GO:0014823;GO:0006919;GO:1904469;GO:0050870;GO:0042026;GO:0042110;GO:0042220;GO:0009408;GO:0098761;GO:0008637;GO:0042542;GO:0042493;GO:0045041;GO:0043627;GO:2000778;GO:0043524;GO:0033198;GO:0005782;GO:0005739;GO:…	K04077	groEL, HSPD1	rno05152;rno04940;rno05134;rno03018	Tuberculosis;Type I diabetes mellitus;Legionellosis;RNA degradation	COG0459	O:Posttranslational modification, protein turnover, chaperones	PF00118.21	Cpn60_TCP1	TCP-1/cpn60 chaperonin family	mitochondrial	5	9	60.9	High
P62804	Histone H4 OS=Rattus norvegicus OX=10116 GN=H4c2 PE=1 SV=2	1.74881	0.806377	0.4705	up	no	95.87	54.82	73	72.9	72.2	1.16667	238	68.5	75.4	1.56667	BP:DNA-templated transcription, initiation;CC:nucleus;CC:nucleosome;MF:protein heterodimerization activity;MF:DNA binding;	GO:0006352;GO:0005634;GO:0000786;GO:0046982;GO:0003677	K11254;K11251	H2A;H4	rno05203;rno05322;rno05034	Viral carcinogenesis;Systemic lupus erythematosus;Alcoholism	------	------	PF15511.3	CENP-T_C	Centromere kinetochore component CENP-T histone fold	nuclear	4	39	11.4	High
A0A0G2JSK9	Betaine--homocysteine S-methyltransferase 1 OS=Rattus norvegicus OX=10116 GN=Bhmt PE=1 SV=1	0.735477	-0.443248	0.5466	down	no	63.81	86.76	112.7	124.2	109.2	0.933333	99.6	75.2	79.1	1.33333	BP:protein methylation;BP:amino-acid betaine catabolic process;BP:response to organonitrogen compound;BP:methionine biosynthetic process;CC:macromolecular complex;CC:cytosol;MF:macromolecular complex binding;MF:zinc ion binding;MF:methyltransferase activity;MF:betaine-homocysteine S-methyltransferase activity;	GO:0006479;GO:0006579;GO:0010243;GO:0009086;GO:0032991;GO:0005829;GO:0044877;GO:0008270;GO:0008168;GO:0047150	K00544	BHMT	rno00260;rno00270	Glycine, serine and threonine metabolism;Cysteine and methionine metabolism	COG0646	E:Amino acid transport and metabolism	PF02574.13	S-methyl_trans	Homocysteine S-methyltransferase	cytoplasmic	8	18	45	High
P07756	Carbamoyl-phosphate synthase [ammonia], mitochondrial OS=Rattus norvegicus OX=10116 GN=Cps1 PE=1 SV=1	1.08101	0.11238	0.8781	no change	no	77.93	72.09	100.2	92.3	95.8	0.066667	124.6	105.7	81.4	0.033333	BP:midgut development;BP:response to toxic substance;BP:arginine biosynthetic process;BP:cellular response to ammonia;BP:nitrogen compound metabolic process;BP:liver development;BP:response to starvation;BP:response to zinc ion;BP:vasodilation;BP:response to lipopolysaccharide;BP:nitric oxide metabolic process;BP:response to amino acid;BP:response to amine;BP:homocysteine metabolic process;BP:cel…	GO:0007494;GO:0009636;GO:0006526;GO:1903718;GO:0006807;GO:0001889;GO:0042594;GO:0010043;GO:0042311;GO:0032496;GO:0046209;GO:0043200;GO:0014075;GO:0050667;GO:0071377;GO:0006207;GO:0006541;GO:0044344;GO:0070365;GO:0032094;GO:0034201;GO:0033762;GO:0051591;GO:0055081;GO:0071548;GO:0051384;GO:0071320;GO:0042493;GO:0071400;GO:0019433;GO:0000050;GO:0070409;GO:0060416;GO:0048545;GO:0005737;GO:0005739;GO:…	K01948	CPS1	rno00250;rno01200;rno00220;rno01230;rno00910	Alanine, aspartate and glutamate metabolism;Carbon metabolism;Arginine biosynthesis;Biosynthesis of amino acids;Nitrogen metabolism	COG0505;COG0458	F:Nucleotide transport and metabolism;	PF02786.14;PF00988.19;PF00117.25;PF02787.16;PF02222.19;PF02142.19;PF07478.10;PF15632.3	CPSase_L_D2;CPSase_sm_chain;GATase;CPSase_L_D3;ATP-grasp;MGS;Dala_Dala_lig_C;ATPgrasp_Ter	Carbamoyl-phosphate synthase L chain, ATP binding domain;Carbamoyl-phosphate synthase small chain, CPSase domain;Glutamine amidotransferase class-I;Carbamoyl-phosphate synthetase large chain, oligomerisation domain;ATP-grasp domain;MGS-like domain;D-ala D-ala ligase C-terminus;ATP-grasp in the biosynthetic pathway with Ter operon	mitochondrial	4	3	164.5	High
