# Supplementary material for: Damaged brain accelerates bone healing by releasing small extracellular vesicles that target osteoprogenitors
Source: Nat Commun. 2021 Oct 15;12:6043. doi: 10.1038/s41467-021-26302-y (PMC8519911; doi:10.1038/s41467-021-26302-y)
Supplement: Supplementary file 6 — Source Data [file 41467_2021_26302_MOESM6_ESM.xls]

## Sheet: Figure 1
Figure 1.TBI Accelerates Bone Healing in Patients and Rats.
(a) Fracture callus volume in fracture alone patients and TBI patients with concomitant fracture.
	Fracuture				Fracuture+TBI
	#1	#2	#3	#4	#1	#2	#3	#4
2W	41.53	35.11	46.19	35.32	54.45	45.76	43.65	44.98
4W	76.76	42.54	45.51	47.91	94.13	89.27	90.28	99.22
6W	42.51	68.9	65.72	65.55	102.53	142.73	132.97	87.03
(d) BV/TV analysis of defect sites of PTD and PTD + TBI groups on day 3, 7, and 14 after operation.
	PTD					PTD+TBI
	#1	#2	#3	#4	#5	#1	#2	#3	#4	#5
3d	0.608	0.451	2.171	3.187	0.508	0.798	0.455	0.691	4.32	3.891
7d	3.566	3.896	6.797	7.969	6.584	12.682	11.168	11.941	14.137	12.772
14d	24.989	19.45	26.89	30.382	28.846	42.164	39.487	39.484	36.881	32.978
(g) Quantification of OCN-positive cells in rat PTD sites at 7 and 14 days after surgery.
	PTD					PTD+TBI
	#1	#2	#3	#4	#5	#1	#2	#3	#4	#5
7d	3.75637	5.33835	3.35261	3.26893	4.11131	4.51729	7.68835	8.37322	10.5229	5.11289
14d	5.76038	7.66791	4.90123	8.03488	5.10342	13.0816	10.5304	15.6753	11.7651	9.80763

## Sheet: Figure 2
Figure 2. Plasma Small Extracellular Vesicles from TBI Rats Contribute to TBI-Stimulated Osteogenesis.
(b) Quantifications of Western blot.
	sham			TBI
	#1	#2	#3	#1	#2	#3
BMSC	0.689033	0.554525	0.523765	0.846078	0.725806	0.821975
MC3T3-E1	0.311564	0.388892	0.420963	0.496018	0.578757	0.747242
(d) Quantifications of Western blot.
	sham sEV			TBI sEV			sham non-sEV			TBI non-sEV
	#1	#2	#3	#1	#2	#3	#1	#2	#3	#1	#2	#3
BMSC	0.533477	0.574478	0.420803	0.811199	0.733868	0.699005	0.216699	0.179768	0.193442	0.247058	0.195522	0.274796
MC3T3-E1	0.340647	0.42444	0.320379	0.829558	0.984955	0.772698	0.212629	0.165344	0.384667	0.197771	0.174796	0.32561
(e) Concentration of small extracellular vesicles isolated from the plasma of rats.
	sham-sEV	TBI-sEV
#1	0.355	1.28
#2	0.73	1.47
#3	1.1	1.94
#4	1.01	2.21
#5	1.37	2.02
(g) BV/TV of region with proximal tibial defect were obtained from micro-CT analysis.
	PTD+TBI					PTD+TBI+GW4869
	#1	#2	#3	#4	#5	#1	#2	#3	#4	#5
7d	13.3	12.28	9.17	14.37	13.36	8.58	6.92	4.7	5.07	8.54
14d	37.43	50.44	40.4	36.8	40.19	33.29	25.41	36.61	25.16	30.32
(h) Tb.N of region with proximal tibial defect were obtained from micro-CT analysis.
	PTD+TBI					PTD+TBI+GW4869
	#1	#2	#3	#4	#5	#1	#2	#3	#4	#5
7d	4.3198	3.94	5.95	4.511	6.366	2.26	2.29	1.37	0.833	2.977
14d	6.85	6.23	6.025	4.688	7.32	4.78	4.38	5.766	3.981	5.4
(k) Quantification of expression of OCN in rat PTD sites.
	PTD+TBI					PTD+TBI+GW4869
	#1	#2	#3	#4	#5	#1	#2	#3	#4	#5
7d	5.29052	8.63589	7.33273	8.5243	5.11289	1.08235	0.812814	2.37292	0.768675	3.19038
14d	17.1434	14.0302	10.0745	9.71525	11.8408	3.218	6.462	5.92728	3.79976	5.89702

## Sheet: Figure 3
Figure 3. Plasma Small Extracellular Vesicles Released by TBI patients and rats Carry Potent Osteogenic MiRNAs, such as MiR-328a-3p and MiR-150-5p.
(b) Comparison of relative miR-219a-1-3p, miR-328a-3p, miR-139-5p, miR-150-5p, miR-218a-5p, miR-32-5p content between sham-sEV and TBI-sEV of rat plasma at 24 h post-impact by qRT-PCR.
	sham plasma sEV			TBI plasma sEV
	#1	#2	#3	#1	#2	#3
rno-miR-219a-1-3p	0.898	0.93357	0.94314	1.61	1.57	1.51
rno-miR-328a-3p	1.0148	0.80398	0.95224	4.67	4.882	4.53
rno-miR-139-5p	1.0455	1.2598	0.9255	2.452	2.325	2.121
rno-miR-150-5p	0.8924	1.2398	1.0125	3.53	4.28	4.34
rno-miR-218a-5p	1.256	1.0452	0.84	0.543	0.488	0.713
rno-miR-32-5p	0.8998	1.1455	0.954	0.689	0.921	0.515
(c) Quantifications of Western blot.
	NC	miR-328a-3p	miR-219a-1-3p	miR-139-5p	miR-150-5p	miR-32-5p
#1	0.334298	0.90092	0.484452	0.477177	1.23487	0.908959
#2	0.399385	1.12698	0.405642	0.220342	0.862234	0.744223
#3	0.356864	1.00302	0.23945	0.310603	0.854109	0.69886
(d) Quantifications of Western blot.
	NC	miR-328a-3p	miR-219a-1-3p	miR-139-5p	miR-150-5p	miR-32-5p
#1	0.709312	1.17939	0.669353	0.587796	1.04564	0.93534
#2	0.575376	0.962744	0.435077	0.382068	1.38054	0.658576
#3	0.649035	1.27442	0.391612	0.454695	0.887312	1.00388
(e) Quantifications of Western blot.
	NC	miR-328a-3p	Anti-NC	Anti-miR-328a-3p
#1	0.64808	1.49102	0.594489	0.380386
#2	0.56011	1.205	0.437305	0.31844
#3	0.459827	1.07817	0.656976	0.208801
(f) Quantifications of Western blot.
	NC	miR-150-5p	Anti-NC	Anti-miR-150-5p
#1	0.34422	0.586939	0.373864	0.0501597
#2	0.324364	0.458847	0.352295	0.0472684
#3	0.191409	0.605028	0.251779	0.111739
(g) RT-PCR identification of small extracellular vesicles miR-328a-3p and miR-150-5p in TBI patients versus healthy controls.
	Control										TBI
	#1	#2	#3	#4	#5	#6	#7	#8	#9	#10	#1	#2	#3	#4	#5	#6	#7	#8	#9	#10
miR-150-5p	1.56949	1.6594	0.723374	0.652227	1.26949	1.02337	0.852227	1.11214	1.03766	0.666537	4.78991	7.4868	4.78991	8.78909	3.10229	2.20592	2.02792	6.13331	2.02792	8.87969
miR-328a-3p	1.39017	0.743861	0.565079	0.859033	1.90882	1.01355	1.20618	0.867389	1.42285	0.68285	4.78991	11.9849	11.1694	6.62343	4.34416	5.02792	12.4621	10.3431	8.415	4.01078

## Sheet: Figure 4
Figure 4. Small Extracellular Vesicles MiR-328a-3p and MiR-150-5p Promote Osteogenesis by Directly Targeting FOXO4 and CBL 3'UTR, respectively.
(a) The psiCHECK-2-SMAD3/FOXO4/SUFU/PBX1-1 3′-UTRs of wild-type genes were co-transfected with the NC or miR-328a-3p mimic into MC3T3-E1 cells. Cells were harvested for quantification of dual luciferase activities at 24 h post transfection.
	NC						miR-328a-3p
	#1	#2	#3	#4	#5	#6	#1	#2	#3	#4	#5	#6
SMAD3	0.723	0.9922	1.35	0.932	1.099	1.033	0.749839	0.940853	1.05782	0.735383	0.643664	0.697427
FOXO4	0.78	1.238	1.01	0.922	0.89	1.19	0.543498	0.696718	0.373643	0.444981	0.416449	0.420324
SUFU	0.92	0.966	1.216	0.752	0.997	1.193	0.850326	1.1655	0.751827	0.597434	0.808117	0.978952
PBX1-1	0.829	0.9572	1.235	0.7732	0.99	1.33	0.945978	0.889977	0.688632	0.986754	0.644344	0.671432
(b) The psiCHECK-2-CBL/LEPR/ACVR1B/GSK3B 3′-UTR of wild-type genes were co-transfected with the NC or miR-150-5p mimic into MC3T3-E1 cells. Cells were harvested for quantification of dual luciferase activities at 24 h post-transfection.
	NC						miR-150-5p
	#1	#2	#3	#4	#5	#6	#1	#2	#3	#4	#5	#6
CBL	0.98	0.92	1.2	0.832	0.799	1.233	0.403963	0.391047	0.562988	0.540507	0.587567	0.577516
LEPR	0.78	0.95	1.42	0.825	0.979	1.033	1.02897	0.646726	1.05868	0.699324	0.690408	0.910508
ACVR1B	0.88	1.028	1.31	0.722	0.919	1.322	0.825778	1.15814	0.970209	0.73327	0.875289	0.988519
GSK3B	0.923	0.7922	1.055	0.732	1.299	1.433	0.773772	0.855591	0.888088	0.688676	0.898705	0.812206
(d) Luciferase activity in the indicated MC3T3-E1 cells upon transfection of miR-328a-3p binding site mutant (Mut) of 3'UTR-driven reporter constructs.
	NC						miR-328a-3p
	#1	#2	#3	#4	#5	#6	#1	#2	#3	#4	#5	#6
WT	1.13816	0.998845	0.886272	0.875684	1.18392	1.03952	0.585948	0.534814	0.440491	0.566962	0.391146	0.506274
MUT1	0.976383	0.718969	1.14503	1.09115	1.17535	0.997163	0.58408	0.726893	0.565669	0.693324	0.741632	0.845541
MUT2	1.06725	0.980964	0.940091	1.27613	1.06242	0.94054	0.851632	0.691641	0.630007	0.668019	1.03102	0.740443
MUT1+2	0.957491	1.20121	1.27613	1.14503	0.997163	0.779588	0.951491	1.17121	1.28014	0.914426	0.95547	0.799588
(e) Luciferase activity in the indicated MC3T3-E1 cells upon transfection of miR-150-5p binding site mutant (Mut) of 3¢UTR-driven reporter constructs.
	NC						miR-150-5p
	#1	#2	#3	#4	#5	#6	#1	#2	#3	#4	#5	#6
WT	0.976383	1.00911	1.0145	0.94054	1.07535	0.997163	0.477684	0.586738	0.371864	0.493622	0.423622	0.531864
MUT1	1.06725	0.980964	0.940091	1.27613	1.06242	0.718969	0.845287	0.779588	0.691146	0.954426	0.989555	1.13816
(g) Quantification of the expression of FOXO4 and CBL in rat PTD sites on day 7 after surgery.
	PTD					PTD+TBI
	#1	#2	#3	#4	#5	#1	#2	#3	#4	#5
FOXO4	35.2725	14.9972	24.3088	18.8659	30.0071	4.60914	15.3382	13.1344	9.02254	7.35575
CBL	28.9213	56.5173	51.6165	43.4987	40.0785	25.3552	8.1441	12.1168	14.7527	20.4243
(h) Quantifications of Western blot.
	mimic-NC	mimic-328a-3p	inhibitor-NC	inhibitor-328a-3p
#1	0.734229	0.185911	0.720195	0.865741
#2	1.22215	0.309455	1.10879	1.10815
#3	1.11523	0.34243	1.15461	0.941252
(i) Quantifications of Western blot.
	mimic-NC	mimic-150-3p	inhibitor-NC	inhibitor-150-5p
#1	2.29977	0.550497	1.28189	1.53043
#2	1.73301	0.402379	1.34216	1.6321
#3	1.38681	0.361289	1.32121	1.30328
(j) Quantifications of Western blot.
	NC	miR-328a-3p mimic	FOXO4-siRNA1	FOXO4-siRNA2	Vector+miR-328a-3p	FOXO4+miR-328a-3p
#1	0.968137	0.231009	0.29069	0.363847	0.119899	1.6545
#2	0.720066	0.251007	0.140688	0.253853	0.299003	1.8501
#3	0.864617	0.169509	0.173171	0.237106	0.347336	2.00721
(k) Quantifications of Western blot.
	NC	miR-150-5p mimic	CBL-siRNA1	CBL-siRNA2	Vector+miR-150-5p	CBL+miR-150-5p
#1	1.22029	0.223846	0.187788	0.1923	0.454395	1.73524
#2	0.961054	0.174174	0.169661	0.251933	0.350298	2.05031
#3	1.04057	0.238506	0.125833	0.16462	0.51161	2.61905

## Sheet: Figure 5
Figure. 5 Injured Neurons Produce Small Extracellular Vesicles that Target Bone and Osteoprogenitors.
(b) Quantification of immunocytofluorescence staining of CD63.
	sham	TBI
#1	2.662	5.635
#2	0.831	4.305
#3	1.468	3.114
#4	0.256	6.8
#5	0.524	6.148
(b) Quantification of immunocytofluorescence staining of MAP2.
	sham	TBI
#1	2.055	4.441
#2	0.725	5.275
#3	2.048	8.015
#4	0.186	7.527
#5	1.974	4.534
(c) Quantification of immunocytofluorescence staining of CD63.
	sham	TBI
#1	2.662	3.635
#2	1.831	4.305
#3	1.468	4.114
#4	1.256	5.8
#5	0.424	5.148
(c) Quantification of immunocytofluorescence staining of GFAP.
	sham	TBI
#1	2.871	5.384
#2	1.593	6.711
#3	2.662	6.668
#4	2.604	5.996
#5	1.793	4.536
(d) The profile of miR-328a-3p and miR-150-5p in rats hippocampal neurons small extracellular vesicles 24 h after oxygen glucose deprivation(OGD) treatment.
	hippocampal neurons sEV					hippocampal neurons OGD sEV
	#1	#2	#3	#4	#5	#1	#2	#3	#4	#5
miR-150-5p	0.959264	1.08674	0.959264	1.1126	0.9702	1.78213	1.46833	1.26373	1.14677	2.53273
miR-328a-3p	1.1434	1.15136	0.759611	0.93653	0.98446	34.6593	30.9675	35.9872	32.6866	37.9549
(e) Quantification of biophotonic images of the organ distribution of fluorescence signal in rats.
	PBS	sham-sEV	TBI-sEV
#1	2861.7	3020.92	3461.79
#2	2836.32	3053.18	3998.15
#3	2909.48	3154.55	3479.6
(f) Quantification of confocal images of BMSCs cells incubated with PKH67-labeled rat plasma small extracellular vesicles for 12 h.
	sham-sEV	TBI-sEV
#1	0.397	1.324
#2	0.703	0.867
#3	1.203	1.44
#4	0.172	3.471
#5	0.176	1.416
(f) Quantification of confocal images of MC3T3-E1 cells incubated with PKH67-labeled rat plasma small extracellular vesicles for 12 h.
	sham-sEV	TBI-sEV
#1	1.421	6.807
#2	1.125	1.774
#3	0.605	5.872
#4	1.139	3.097
#5	1.441	2.766
(f) Quantification of confocal images of MLO-Y4 cells incubated with PKH67-labeled rat plasma small extracellular vesicles for 12 h.
	sham-sEV	TBI-sEV
#1	1.347	2.082
#2	1.303	1.157
#3	1.881	1.863
#4	1.513	1.013
#5	2.533	1.98

## Sheet: Figure 6
Figure 6. Protein FN1 Directs Small Extracellular Vesicles to Target Osteoprogenitors and Bone.
(b) Quantifications of Western blot.
	sham-sEV	TBI-sEV
#1	1.27669	1.70468
#2	1.2858	1.60645
#3	1.33593	1.66205
(d) Quantification of immunocytofluorescence staining of CD63.
	sham	TBI
#1	0.202	5.881
#2	0.55	7.632
#3	0.542	8.145
#4	0.251	6.076
#5	0.532	8.336
(d) Quantification of immunocytofluorescence staining of FN1.
	sham	TBI
#1	0.221	6.024
#2	0.711	5.344
#3	0.111	4.592
#4	0.347	7.108
#5	0.314	4.596
(e) Quantification of immunocytofluorescence staining of A2M.
	sham	TBI
#1	0.107	11.977
#2	0.566	8.284
#3	0.175	7.792
#4	0.132	12.747
#5	0.165	10.502
(f) Quantification of immunocytofluorescence staining of A2M.
	sham	TBI
#1	0.379	2.003
#2	0.205	1.854
#3	0.189	1.59
#4	0.251	1.521
#5	0.106	1.066
(f) Quantification of immunocytofluorescence staining of OCN.
	sham	TBI
#1	0.36	1.033
#2	0.253	1.583
#3	0.715	0.588
#4	0.327	0.904
#5	0.323	0.924
(g) Quantifications of Western blot.
	No treatment	OGD
#1	0.783945	0.967485
#2	0.732345	0.925618
#3	0.742305	0.979618
(i) Quantification of confocal images of immunocytofluorescence staining of FN1.
	hippocampal neurons	hippocampal neurons OGD
#1	0.323	1.26
#2	0.617	0.81
#3	0.426	1.24
#4	0.347	0.68
#5	0.241	1.277
(j) Quantification of confocal images of immunocytofluorescence staining of PKH67-labeled small extracellular vesicles.
	hippocampal neurons					hippocampal neurons OGD
	#1	#2	#3	#4	#5	#1	#2	#3	#4	#5
BMSC	0.158	0.179	0.271	0.202	0.341	0.851	0.84	1.625	2.212	2.092
MC3T3-E1	0.285	0.4202	0.394	0.52	0.531	1.951	1.846	1.125	0.8022	1.9132
(k) Quantification of confocal images of immunocytofluorescence staining of PKH67-labeled TBI-sEV or PKH67-labeled TBI-sEV with Gly-Arg-Gly-Asp-Asn-Pro (GRGDNP).
	TBI-sEV					TBI-sEV+GRGDNP
	#1	#2	#3	#4	#5	#1	#2	#3	#4	#5
BMSC	0.851	0.974	1.2465	1.12	1.29	0.585	0.358	0.713	0.7424	0.614
MC3T3-E1	1.513	1.846	1.05	0.7022	1.0132	0.585	0.6202	0.494	0.44	0.68
(l) Quantification of biophotonic images of fluorescence signal in rat femurs and tibiae.
	TBI-sEV	TBI-sEV+GRGDNP
#1	4295.86	2892.47
#2	3562.19	2957.82
#3	3455.23	2932.26

## Sheet: Figure 7
Figure 7. Hydrogel Carrying MiR-328a-3p-Containing Small Extracellular Vesicles Efficiently Promotes Bone Formation and Repairs Bone Defects.
(c) The OD values of ALP activity was evaluated for quantification.
	Control	Lipo+NC	Lipo+miR-328a-3p	sEV+NC	sEV+miR-328a-3p
#1	0.0369844	0.0877823	0.239611	0.103298	0.324096
#2	0.107731	0.146519	0.265101	0.0967775	0.411233
#3	0.0700505	0.108839	0.254018	0.118968	0.413014
(d) The OD values of mineralization was evaluated for quantification
	Control	Lipo+NC	Lipo+miR-328a-3p	sEV+NC	sEV+miR-328a-3p
#1	0.02325	0.06825	0.10325	0.06425	0.095525
#2	0.01525	0.07625	0.09425	0.06025	0.11025
#3	0.00625	0.06925	0.09125	0.05825	0.11925
(f) Quantitative data of BV/TV was obtained from micro-CT analysis at day 7 and day 14 post-treatment.
	Blank			Gel			Gel+sEV+NC			Gel+sEV+miR-328a-3p
	#1	#2	#3	#1	#2	#3	#1	#2	#3	#1	#2	#3
	18.35	19.87	19.32	21.61	23.52	28.31	22.91	28.31	25.59	36.42	39.49	38.31
	29.61	31.77	33.94	33.26	35.86	32.56	40.67	34.29	33.53	43.2	44.1	41.17
(g) Quantitative data of Tb.n was obtained from micro-CT analysis at day 7 and day 14 post-treatment.
	Blank			Gel			Gel+sEV+NC			Gel+sEV+miR-328a-3p
	#1	#2	#3	#1	#2	#3	#1	#2	#3	#1	#2	#3
	5.78992	6.0079	7.79513	6.78153	7.9934	6.77553	7.3142	6.7947	8.0513	9.1344	9.179	10.5249
	3.4987	2.9839	2.2801	4.4876	3.19651	3.40872	4.5928	3.8761	4.1832	6.989	5.0674	7.4193
(j) Quantitative data of BV/TV % was obtained from micro-CT analysis of calvarial defects of rats.
	Blank	Gel	Gel+sEV+miR-328a-3p
#1	11.2341	21.9531	28.675
#2	8.92	16.1776	34.478
#3	10.38	15.2962	27.503
(k) Quantitative data of Tb.N was obtained from micro-CT analysis of calvarial defects of rats.
	Blank	Gel	Gel+sEV+miR-328a-3p
#1	6.8	9.34	14.04
#2	6.6	11.08	18.82
#3	8.7	8.4	12.58

## Sheet: Figure S3
Supplementary Figure 3. There Was No Significant Difference in the Number of Osteoclasts between PTD Group and PTD + TBI Group, Related to Figure 1.
(a) The numbers of osteoblasts per bone surface area.
7d	PTD	PTD+TBI		14d	PTD	PTD+TBI
#1	6.8464	10.1913		#1	9.6636	13.9791
#2	7.5694	10.2767		#2	8.3004	15.1902
#3	6.4622	8.8624		#3	10.1913	14.1547
(c) The mineral apposition rate (MAR) (calculated in µm·day-1) was illustrated.
	PTD	PTD+TBI
#1	1.6009	3.7091
#2	1.9127	3.257
#3	1.7949	3.4649
(d) The bone-formation rate (BFR = MAR×minerization surface/bone surface) was illustrated.
	PTD	PTD+TBI
#1	0.2725	0.5869
#2	0.3514	0.5355
#3	0.3485	0.6243
(f) Quantification of TRAP-positive cells around the defect space in the callus of PTD and PTD + TBI groups at 7 and 14 days after surgery.
	PTD					PTD+TBI
	#1	#2	#3	#4	#5	#1	#2	#3	#4	#5
7d	13	10	9	19	18	10	13	12	7	6
14d	8	9	13	4	8	9	13	17	7	8
(g) Osteoclast surface per bone surface in the osteoclasts around the defect space in the callus of PTD and PTD + TBI groups at 7 and 14 days after surgery.
	PTD			PTD+TBI
7d	9.0342	7.6008	10.8093	8.305	7.4632	10.4493
14d	6.7593	6.062	7.1369	6.3393	7.1404	7.62

## Sheet: Figure S5
Supplementary Figure 5. Plasma from TBI Patients Contribute to TBI-Stimulated Osteogenesis, Related to Figure 2.
(a) Quantification ALP staining of MC3T3-E1 cells treated with plasma from TBI patients and healthy controls with conditioned media during differentiation.
	Health control plasma	TBI plasma
#1	1.486	2.5
#2	1.349	3.12
#3	1.79	2.5
#4	2.29	3.28
#5	2.73	3.9
#6	2.35	3.06
(b) CCK8 assays were performed to evaluate the effect of plasma on MC3T3-E1 proliferation.
Time(hours)	PTD+TBI						PTD+TBI+GW4869
	#1	#2	#3	#4	#5	#6	#1	#2	#3	#4	#5	#6
24	0.578	0.658	0.75	0.685	0.7	0.682	0.629	0.607	0.681	0.656	0.706	0.752
48	0.832	0.857	0.833	0.797	0.865	0.801	0.907	0.853	0.82	0.835	0.875	0.881
72	1.156	1.193	1.168	1.177	1.197	1.194	1.149	1.143	1.184	1.202	1.302	1.244
96	1.46	1.492	1.507	1.554	1.634	1.631	1.529	1.598	1.449	1.54	1.614	1.667

## Sheet: Figure S6
Supplementary Figure 6. The purified sEVs were verified by transmission electron microscopy (TEM), NanoSight analysis, and western blotting, which is related to Figure 2.
(c) Western blot analysis of the typical sEVs markers Alix, TSG101, and CD9 of the sEVs isolated from the plasma.
	Sham-sEV			TBI-sEV
	#1	#2	#3	#1	#2	#3
CD9	0.940836	1.0037	1.05546	1.29685	1.46399	1.36917
TSG101	0.923337	0.789341	1.2323	1.4703	1.29512	1.74966
Alix	0.935929	1.03533	1.02874	1.4201	1.22989	1.15659

[truncated: 8 more sheets: Figure S7, Figure S8, Figure S11, Figure S12, Figure S13, Figure S14, Figure S15, Figure S16]
